# Supplementary material for: Methyl 3-[(1-adamantylcarbon­yloxy)amino­carbon­yl]propanoate
Source: Acta Crystallogr Sect E Struct Rep Online. 2009 Jul 4;65(Pt 8):o1742–3. doi: 10.1107/S1600536809024210 (PMC2977356; doi:10.1107/S1600536809024210)
Supplement: Supplementary file 1 [file e-65-o1742-sup1.cif]

##############################################################################
###                                                                        ###
###        Electronic paper (Acta Crystallographica Section E)             ###
###                                                                        ###
##############################################################################
#                                                                            #
# This CIF contains the data in a paper accepted for publication in Acta     #
# Crystallographica Section E. It conforms to the requirements of Notes      #
# for Authors for Section E, and has been peer reviewed under the auspices   #
# of the IUCr Commission on Journals.                                        #
#                                                                            #
# Full details of the Crystallographic Information File format               #
# are given in the paper "The Crystallographic Information File (CIF):       #
# a New Standard Archive File for Crystallography" by S. R. Hall, F. H.      #
# Allen and I. D. Brown [Acta Cryst. (1991), A47, 655-685].                  #
#                                                                            #
# The current version of the core CIF dictionary is obtainable from          #
# ftp://ftp.iucr.org/pub/cif_core.dic. The current version number is 2.4.    #
#                                                                            #
# Software is freely available for graphical display of the structure(s) in  #
# this CIF.  For information consult the CIF home page http://www.iucr.org/  #
# cif/home.html                                                              #
#                                                                            #
# This file may be used for bona fide research purposes within the           #
# scientific community so long as proper attribution is given to the journal # 
# article from which it was obtained.                                        #
#                                                                            #
##############################################################################
                                             
data_global
_audit_creation_method     'from SHELXL97 CIF and IUCr SHELXL97-template'
_journal_date_recd_electronic     2009-05-29
_journal_date_accepted     2009-06-24
_journal_name_full     'Acta Crystallographica, Section E'
_journal_year     2009
_journal_volume     65
_journal_issue      8
_journal_page_first     o1742
_journal_page_last     o1743
_journal_paper_category     QO
_journal_coeditor_code     BG2266
_publ_contact_author_name     'Rachel Codd'
_publ_contact_author_address
;
School of Medical Sciences (Pharmacology) and Bosch Institute, D06,
The University of Sydney,
New South Wales, 2006, Australia
;
_publ_contact_author_email     rcodd@med.usyd.edu.au
_publ_contact_author_fax     '61 2 9351 4717'
_publ_contact_author_phone     '61 2 9351 6738'
_publ_section_title
;
Methyl 3-[(1-adamantylcarbonyloxy)aminocarbonyl]propanoate
;
loop_
    _publ_author_name
    _publ_author_address
    'Liu, Joe'
;
School of Medical Sciences (Pharmacology) and Bosch Institute, D06,
The University of Sydney,
New South Wales 2006, Australia
;
    'Clegg, Jack K.'
;
Centre for Heavy Metals Research,
School of Chemistry, F11,
University of Sydney,
New South Wales 2006,
Australia
;
    'Codd, Rachel'
;
School of Medical Sciences (Pharmacology) and Bosch Institute, D06,
The University of Sydney,
New South Wales 2006, Australia
;
data_I
_audit_creation_method     SHELXL-97
_chemical_name_systematic
;
Methyl 3-[(1-adamantylcarbonyloxy)aminocarbonyl]propanoate
;
_chemical_name_common     ?
_chemical_formula_moiety     'C16 H23 N O5'
_chemical_formula_sum     'C16 H23 N O5'
_chemical_formula_iupac     'C16 H23 N O5'
_chemical_formula_weight     309.35
_chemical_melting_point     ?
_symmetry_cell_setting     orthorhombic
_symmetry_space_group_name_H-M     'P c c n'
_symmetry_space_group_name_Hall     '-P 2ab 2ac'
loop_
    _symmetry_equiv_pos_as_xyz
    'x, y, z'
    '-x+1/2, -y+1/2, z'
    'x+1/2, -y, -z+1/2'
    '-x, y+1/2, -z+1/2'
    '-x, -y, -z'
    'x-1/2, y-1/2, -z'
    '-x-1/2, y, z-1/2'
    'x, -y-1/2, z-1/2'
_cell_length_a     15.7837(5)
_cell_length_b     21.0715(7)
_cell_length_c     9.5341(3)
_cell_angle_alpha     90.00
_cell_angle_beta     90.00
_cell_angle_gamma     90.00
_cell_volume     3170.91(18)
_cell_formula_units_Z     8
_cell_measurement_reflns_used     3869
_cell_measurement_theta_min     2.826
_cell_measurement_theta_max     29.953
_cell_measurement_temperature     150(2)
_exptl_crystal_description     block
_exptl_crystal_colour     colourless
_exptl_crystal_size_max     0.300
_exptl_crystal_size_mid     0.200
_exptl_crystal_size_min     0.150
_exptl_crystal_density_diffrn     1.296
_exptl_crystal_density_meas     ?
_exptl_crystal_density_method     'not measured'
_exptl_crystal_F_000     1328
_exptl_absorpt_coefficient_mu     0.096
_exptl_absorpt_correction_type     multi-scan
_exptl_absorpt_process_details     '(SADABS; Sheldrick, 2007)'
_exptl_absorpt_correction_T_min     0.851
_exptl_absorpt_correction_T_max     0.981
_exptl_special_details
;
The crystal was coated in Exxon Paratone N hydrocarbon oil and mounted on a thin
mohair fibre attached to a copper pin. Upon mounting on the diffractometer,
the crystal was quenched to 150(K) under a cold nitrogen gas stream supplied
by an Oxford Cryosystems Cryostream and data were collected at this
temperature.
;
_diffrn_ambient_temperature     150(2)
_diffrn_radiation_type     MoK\a
_diffrn_radiation_wavelength     0.71073
_diffrn_radiation_source     'rotating anode'
_diffrn_radiation_monochromator     graphite
_diffrn_measurement_device_type     'Bruker APEXII-FR591'
_diffrn_measurement_method     \w+\f
_diffrn_detector_area_resol_mean     ?
_diffrn_reflns_number     22952
_diffrn_reflns_av_R_equivalents     0.0361
_diffrn_reflns_av_sigmaI/netI     0.0413
_diffrn_reflns_theta_min     3.16
_diffrn_reflns_theta_max     30.01
_diffrn_reflns_theta_full     30.01
_diffrn_measured_fraction_theta_max     0.990
_diffrn_measured_fraction_theta_full     0.990
_diffrn_reflns_limit_h_min     -22
_diffrn_reflns_limit_h_max     22
_diffrn_reflns_limit_k_min     -26
_diffrn_reflns_limit_k_max     29
_diffrn_reflns_limit_l_min     -13
_diffrn_reflns_limit_l_max     11
_diffrn_standards_number     0
_diffrn_standards_interval_count     0
_diffrn_standards_interval_time     0
_diffrn_standards_decay_%     0
_refine_special_details
;
Refinement of <i>F</i>^2^ against ALL reflections. The weighted <i>R</i>-factor
<i>wR</i> and goodness of fit <i>S</i> are based on <i>F</i>^2^, conventional
<i>R</i>-factors <i>R</i> are based on <i>F</i>, with <i>F</i> set to zero for
negative <i>F</i>^2^. The threshold expression of <i>F</i>^2^ >
\s(<i>F</i>^2^) is used only for calculating <i>R</i>-factors(gt) <i>etc</i>.
and is not relevant to the choice of reflections for refinement.
<i>R</i>-factors based on <i>F</i>^2^ are statistically about twice as large
as those based on <i>F</i>, and <i>R</i>- factors based on ALL data will be
even larger.
;
_reflns_number_total     4586
_reflns_number_gt     2890
_reflns_threshold_expression     I>2\s(I)
_refine_ls_structure_factor_coef     Fsqd
_refine_ls_matrix_type     full
_refine_ls_R_factor_all     0.0928
_refine_ls_R_factor_gt     0.0478
_refine_ls_wR_factor_gt     0.1137
_refine_ls_wR_factor_ref     0.1323
_refine_ls_goodness_of_fit_ref     1.040
_refine_ls_restrained_S_all     1.040
_refine_ls_number_reflns     4586
_refine_ls_number_parameters     200
_refine_ls_number_restraints     0
_refine_ls_hydrogen_treatment     constr
_refine_ls_weighting_scheme     calc
_refine_ls_weighting_details
         'calc w=1/[\s^2^(Fo^2^)+(0.0599P)^2^+0.4178P] where P=(Fo^2^+2Fc^2^)/3'
_atom_sites_solution_hydrogens     geom
_atom_sites_solution_primary     direct
_atom_sites_solution_secondary     difmap
_refine_ls_shift/su_max     0.000
_refine_ls_shift/su_mean     0.000
_refine_diff_density_max     0.249
_refine_diff_density_min     -0.255
_refine_ls_extinction_method     none
_refine_ls_extinction_coef     ?
loop_
    _atom_type_symbol
    _atom_type_description
    _atom_type_scat_dispersion_real
    _atom_type_scat_dispersion_imag
    _atom_type_scat_source
    'C' 'C' 0.0033 0.0016
                         'International Tables Vol C Tables 4.2.6.8 and 6.1.1.4'
    'H' 'H' 0.0000 0.0000
                         'International Tables Vol C Tables 4.2.6.8 and 6.1.1.4'
    'N' 'N' 0.0061 0.0033
                         'International Tables Vol C Tables 4.2.6.8 and 6.1.1.4'
    'O' 'O' 0.0106 0.0060
                         'International Tables Vol C Tables 4.2.6.8 and 6.1.1.4'
_computing_data_collection     'APEX2 (Bruker, 2003)'
_computing_cell_refinement     'SAINT (Bruker, 2003)'
_computing_data_reduction     'SAINT and XPREP (Bruker, 2003)'
_computing_structure_solution     'SIR97 (Altomare <i>et al.</i>,  1999)'
_computing_structure_refinement     'SHELXL97 (Sheldrick, 2008)'
_computing_molecular_graphics
;
ORTEP-3 (Farrugia, 1997),
WinGX-32 (Farrugia, 1999),
POV-Ray (Cason, 2002) and
WebLab ViewerPro (Molecular Simulations, 2000)
;
_computing_publication_material     'enCIFer (Allen <i>et al.</i>,  2004)'
loop_
    _atom_site_type_symbol
    _atom_site_label
    _atom_site_fract_x
    _atom_site_fract_y
    _atom_site_fract_z
    _atom_site_U_iso_or_equiv
    _atom_site_adp_type
    _atom_site_calc_flag
    _atom_site_refinement_flags
    _atom_site_occupancy
    _atom_site_disorder_assembly
    _atom_site_disorder_group
    C C1 -0.10511(9) 0.03188(7) 0.34190(19) 0.0397(4) Uani d . 1 . .
    H H1A -0.1286 0.0521 0.4259 0.060 Uiso calc R 1 . .
    H H1B -0.1195 -0.0134 0.3422 0.060 Uiso calc R 1 . .
    H H1C -0.1289 0.0520 0.2580 0.060 Uiso calc R 1 . .
    C C2 0.01542(9) 0.09834(6) 0.33007(15) 0.0282(3) Uani d . 1 . .
    C C3 0.11059(9) 0.09992(7) 0.32346(18) 0.0347(3) Uani d . 1 . .
    H H3A 0.1293 0.0852 0.2299 0.042 Uiso calc R 1 . .
    H H3B 0.1339 0.0704 0.3944 0.042 Uiso calc R 1 . .
    C C4 0.14536(9) 0.16607(7) 0.34972(19) 0.0395(4) Uani d . 1 . .
    H H4A 0.1174 0.1965 0.2855 0.047 Uiso calc R 1 . .
    H H4B 0.1321 0.1790 0.4471 0.047 Uiso calc R 1 . .
    C C5 0.24014(10) 0.16868(7) 0.32743(19) 0.0381(4) Uani d . 1 . .
    C C6 0.41331(9) 0.12429(6) 0.41915(16) 0.0285(3) Uani d . 1 . .
    C C7 0.50576(8) 0.13370(5) 0.38462(14) 0.0217(3) Uani d . 1 . .
    C C8 0.51335(8) 0.13881(6) 0.22281(15) 0.0264(3) Uani d . 1 . .
    H H8A 0.4889 0.1005 0.1782 0.032 Uiso calc R 1 . .
    H H8B 0.4816 0.1763 0.1890 0.032 Uiso calc R 1 . .
    C C9 0.60700(8) 0.14499(6) 0.18337(15) 0.0272(3) Uani d . 1 . .
    H H9 0.6124 0.1480 0.0791 0.033 Uiso calc R 1 . .
    C C10 0.64442(8) 0.20472(6) 0.25077(15) 0.0277(3) Uani d . 1 . .
    H H10A 0.7048 0.2090 0.2240 0.033 Uiso calc R 1 . .
    H H10B 0.6137 0.2427 0.2167 0.033 Uiso calc R 1 . .
    C C11 0.63684(8) 0.20033(6) 0.40991(15) 0.0271(3) Uani d . 1 . .
    H H11 0.6612 0.2395 0.4533 0.032 Uiso calc R 1 . .
    C C12 0.54299(8) 0.19452(6) 0.45073(16) 0.0269(3) Uani d . 1 . .
    H H12A 0.5114 0.2321 0.4169 0.032 Uiso calc R 1 . .
    H H12B 0.5375 0.1926 0.5541 0.032 Uiso calc R 1 . .
    C C13 0.55512(8) 0.07550(6) 0.43587(16) 0.0279(3) Uani d . 1 . .
    H H13A 0.5313 0.0366 0.3930 0.034 Uiso calc R 1 . .
    H H13B 0.5499 0.0718 0.5390 0.034 Uiso calc R 1 . .
    C C14 0.64869(9) 0.08217(6) 0.39547(17) 0.0321(3) Uani d . 1 . .
    H H14 0.6808 0.0442 0.4292 0.039 Uiso calc R 1 . .
    C C15 0.68529(9) 0.14227(7) 0.46296(18) 0.0358(4) Uani d . 1 . .
    H H15A 0.6804 0.1394 0.5663 0.043 Uiso calc R 1 . .
    H H15B 0.7460 0.1463 0.4388 0.043 Uiso calc R 1 . .
    C C16 0.65534(9) 0.08664(6) 0.23537(17) 0.0341(4) Uani d . 1 . .
    H H16A 0.7156 0.0898 0.2075 0.041 Uiso calc R 1 . .
    H H16B 0.6313 0.0479 0.1922 0.041 Uiso calc R 1 . .
    N N1 0.28451(7) 0.17669(6) 0.44376(15) 0.0376(3) Uani d . 1 . .
    H H1 0.2595 0.1786 0.5262 0.045 Uiso calc R 1 . .
    O O1 -0.01378(6) 0.03915(5) 0.34139(12) 0.0391(3) Uani d . 1 . .
    O O2 -0.02969(6) 0.14408(5) 0.32255(14) 0.0420(3) Uani d . 1 . .
    O O3 0.27389(7) 0.16496(7) 0.21147(14) 0.0595(4) Uani d . 1 . .
    O O4 0.37279(6) 0.18202(4) 0.43133(12) 0.0349(3) Uani d . 1 . .
    O O5 0.37653(7) 0.07535(5) 0.43361(14) 0.0506(4) Uani d . 1 . .
loop_
    _atom_site_aniso_label
    _atom_site_aniso_U_11
    _atom_site_aniso_U_22
    _atom_site_aniso_U_33
    _atom_site_aniso_U_12
    _atom_site_aniso_U_13
    _atom_site_aniso_U_23
    C1 0.0367(8) 0.0359(7) 0.0464(10) -0.0018(6) 0.0100(8) -0.0004(7)
    C2 0.0327(7) 0.0296(6) 0.0223(7) 0.0045(5) 0.0017(6) -0.0017(6)
    C3 0.0298(7) 0.0359(7) 0.0384(9) 0.0084(6) 0.0016(7) -0.0012(6)
    C4 0.0256(7) 0.0431(8) 0.0497(11) 0.0040(6) -0.0011(7) -0.0097(7)
    C5 0.0289(7) 0.0449(8) 0.0406(10) 0.0021(6) 0.0015(8) -0.0026(7)
    C6 0.0271(7) 0.0301(6) 0.0281(8) -0.0026(5) 0.0018(6) 0.0000(6)
    C7 0.0217(6) 0.0227(6) 0.0206(7) -0.0040(4) 0.0008(6) 0.0009(5)
    C8 0.0281(7) 0.0299(6) 0.0211(7) -0.0070(5) -0.0028(6) 0.0010(5)
    C9 0.0313(7) 0.0299(6) 0.0203(7) -0.0075(5) 0.0042(6) 0.0012(5)
    C10 0.0273(6) 0.0239(6) 0.0318(9) -0.0060(5) 0.0018(6) 0.0058(5)
    C11 0.0270(6) 0.0253(6) 0.0289(8) -0.0078(5) -0.0055(6) -0.0005(5)
    C12 0.0305(7) 0.0268(6) 0.0234(8) -0.0031(5) -0.0018(6) -0.0027(5)
    C13 0.0306(7) 0.0238(6) 0.0294(8) -0.0035(5) 0.0021(7) 0.0074(5)
    C14 0.0264(7) 0.0267(6) 0.0433(10) 0.0033(5) -0.0003(7) 0.0103(6)
    C15 0.0259(7) 0.0435(8) 0.0382(9) -0.0039(6) -0.0099(7) 0.0099(7)
    C16 0.0304(7) 0.0259(6) 0.0459(10) -0.0028(5) 0.0123(7) -0.0021(6)
    N1 0.0215(6) 0.0512(7) 0.0401(8) 0.0015(5) 0.0037(6) -0.0063(6)
    O1 0.0342(5) 0.0295(5) 0.0538(8) 0.0035(4) 0.0041(5) -0.0012(5)
    O2 0.0312(5) 0.0327(5) 0.0621(8) 0.0069(4) 0.0012(6) 0.0032(5)
    O3 0.0365(7) 0.1062(11) 0.0358(8) 0.0027(7) 0.0009(6) 0.0004(7)
    O4 0.0213(5) 0.0350(5) 0.0485(7) 0.0011(4) 0.0008(5) -0.0027(5)
    O5 0.0314(5) 0.0362(6) 0.0841(10) -0.0085(4) 0.0154(6) 0.0045(6)
_geom_special_details
;
All e.s.d.'s (except the e.s.d. in the dihedral angle between two l.s. planes)
are estimated using the full covariance matrix. The cell e.s.d.'s are taken
into account individually in the estimation of e.s.d.'s in distances, angles
and torsion angles; correlations between e.s.d.'s in cell parameters are only
used when they are defined by crystal symmetry. An approximate (isotropic)
treatment of cell e.s.d.'s is used for estimating e.s.d.'s involving l.s.
planes.
;
loop_
    _geom_bond_atom_site_label_1
    _geom_bond_atom_site_label_2
    _geom_bond_site_symmetry_2
    _geom_bond_distance
    _geom_bond_publ_flag
    C1 O1 . 1.4498(17) ?
    C1 H1A . 0.9800 ?
    C1 H1B . 0.9800 ?
    C1 H1C . 0.9800 ?
    C2 O2 . 1.2005(16) ?
    C2 O1 . 1.3340(16) ?
    C2 C3 . 1.5038(19) ?
    C3 C4 . 1.519(2) ?
    C3 H3A . 0.9900 ?
    C3 H3B . 0.9900 ?
    C4 C5 . 1.512(2) ?
    C4 H4A . 0.9900 ?
    C4 H4B . 0.9900 ?
    C5 O3 . 1.230(2) ?
    C5 N1 . 1.322(2) ?
    C6 O5 . 1.1913(16) ?
    C6 O4 . 1.3792(16) ?
    C6 C7 . 1.5090(18) ?
    C7 C13 . 1.5329(17) ?
    C7 C12 . 1.5443(17) ?
    C7 C8 . 1.5510(19) ?
    C8 C9 . 1.5308(18) ?
    C8 H8A . 0.9900 ?
    C8 H8B . 0.9900 ?
    C9 C16 . 1.5296(19) ?
    C9 C10 . 1.5316(18) ?
    C9 H9 . 1.0000 ?
    C10 C11 . 1.525(2) ?
    C10 H10A . 0.9900 ?
    C10 H10B . 0.9900 ?
    C11 C15 . 1.5289(19) ?
    C11 C12 . 1.5364(18) ?
    C11 H11 . 1.0000 ?
    C12 H12A . 0.9900 ?
    C12 H12B . 0.9900 ?
    C13 C14 . 1.5327(19) ?
    C13 H13A . 0.9900 ?
    C13 H13B . 0.9900 ?
    C14 C16 . 1.533(2) ?
    C14 C15 . 1.533(2) ?
    C14 H14 . 1.0000 ?
    C15 H15A . 0.9900 ?
    C15 H15B . 0.9900 ?
    C16 H16A . 0.9900 ?
    C16 H16B . 0.9900 ?
    N1 O4 . 1.4029(14) ?
    N1 H1 . 0.8800 ?
loop_
    _geom_angle_atom_site_label_1
    _geom_angle_atom_site_label_2
    _geom_angle_atom_site_label_3
    _geom_angle_site_symmetry_1
    _geom_angle_site_symmetry_3
    _geom_angle
    _geom_angle_publ_flag
    O1 C1 H1A . . 109.5 ?
    O1 C1 H1B . . 109.5 ?
    H1A C1 H1B . . 109.5 ?
    O1 C1 H1C . . 109.5 ?
    H1A C1 H1C . . 109.5 ?
    H1B C1 H1C . . 109.5 ?
    O2 C2 O1 . . 123.41(13) ?
    O2 C2 C3 . . 124.90(13) ?
    O1 C2 C3 . . 111.67(11) ?
    C2 C3 C4 . . 111.98(11) ?
    C2 C3 H3A . . 109.2 ?
    C4 C3 H3A . . 109.2 ?
    C2 C3 H3B . . 109.2 ?
    C4 C3 H3B . . 109.2 ?
    H3A C3 H3B . . 107.9 ?
    C5 C4 C3 . . 111.57(12) ?
    C5 C4 H4A . . 109.3 ?
    C3 C4 H4A . . 109.3 ?
    C5 C4 H4B . . 109.3 ?
    C3 C4 H4B . . 109.3 ?
    H4A C4 H4B . . 108.0 ?
    O3 C5 N1 . . 122.19(14) ?
    O3 C5 C4 . . 123.55(15) ?
    N1 C5 C4 . . 114.25(15) ?
    O5 C6 O4 . . 121.84(12) ?
    O5 C6 C7 . . 127.62(12) ?
    O4 C6 C7 . . 110.54(10) ?
    C6 C7 C13 . . 108.46(10) ?
    C6 C7 C12 . . 112.83(11) ?
    C13 C7 C12 . . 109.90(11) ?
    C6 C7 C8 . . 107.50(11) ?
    C13 C7 C8 . . 109.47(11) ?
    C12 C7 C8 . . 108.61(10) ?
    C9 C8 C7 . . 108.95(11) ?
    C9 C8 H8A . . 109.9 ?
    C7 C8 H8A . . 109.9 ?
    C9 C8 H8B . . 109.9 ?
    C7 C8 H8B . . 109.9 ?
    H8A C8 H8B . . 108.3 ?
    C16 C9 C8 . . 109.49(10) ?
    C16 C9 C10 . . 109.40(12) ?
    C8 C9 C10 . . 109.83(11) ?
    C16 C9 H9 . . 109.4 ?
    C8 C9 H9 . . 109.4 ?
    C10 C9 H9 . . 109.4 ?
    C11 C10 C9 . . 109.72(10) ?
    C11 C10 H10A . . 109.7 ?
    C9 C10 H10A . . 109.7 ?
    C11 C10 H10B . . 109.7 ?
    C9 C10 H10B . . 109.7 ?
    H10A C10 H10B . . 108.2 ?
    C10 C11 C15 . . 109.78(12) ?
    C10 C11 C12 . . 109.42(11) ?
    C15 C11 C12 . . 109.55(11) ?
    C10 C11 H11 . . 109.4 ?
    C15 C11 H11 . . 109.4 ?
    C12 C11 H11 . . 109.4 ?
    C11 C12 C7 . . 109.24(11) ?
    C11 C12 H12A . . 109.8 ?
    C7 C12 H12A . . 109.8 ?
    C11 C12 H12B . . 109.8 ?
    C7 C12 H12B . . 109.8 ?
    H12A C12 H12B . . 108.3 ?
    C7 C13 C14 . . 109.65(10) ?
    C7 C13 H13A . . 109.7 ?
    C14 C13 H13A . . 109.7 ?
    C7 C13 H13B . . 109.7 ?
    C14 C13 H13B . . 109.7 ?
    H13A C13 H13B . . 108.2 ?
    C13 C14 C16 . . 108.77(12) ?
    C13 C14 C15 . . 109.46(12) ?
    C16 C14 C15 . . 109.96(11) ?
    C13 C14 H14 . . 109.5 ?
    C16 C14 H14 . . 109.5 ?
    C15 C14 H14 . . 109.5 ?
    C11 C15 C14 . . 109.49(11) ?
    C11 C15 H15A . . 109.8 ?
    C14 C15 H15A . . 109.8 ?
    C11 C15 H15B . . 109.8 ?
    C14 C15 H15B . . 109.8 ?
    H15A C15 H15B . . 108.2 ?
    C9 C16 C14 . . 109.75(11) ?
    C9 C16 H16A . . 109.7 ?
    C14 C16 H16A . . 109.7 ?
    C9 C16 H16B . . 109.7 ?
    C14 C16 H16B . . 109.7 ?
    H16A C16 H16B . . 108.2 ?
    C5 N1 O4 . . 117.73(13) ?
    C5 N1 H1 . . 121.1 ?
    O4 N1 H1 . . 121.1 ?
    C2 O1 C1 . . 116.27(11) ?
    C6 O4 N1 . . 113.40(10) ?
loop_
    _geom_torsion_atom_site_label_1
    _geom_torsion_atom_site_label_2
    _geom_torsion_atom_site_label_3
    _geom_torsion_atom_site_label_4
    _geom_torsion_site_symmetry_1
    _geom_torsion_site_symmetry_2
    _geom_torsion_site_symmetry_3
    _geom_torsion_site_symmetry_4
    _geom_torsion
    _geom_torsion_publ_flag
    O2 C2 C3 C4 . . . . 17.1(2) ?
    O1 C2 C3 C4 . . . . -164.72(13) ?
    C2 C3 C4 C5 . . . . -173.84(14) ?
    C3 C4 C5 O3 . . . . 70.9(2) ?
    C3 C4 C5 N1 . . . . -110.41(16) ?
    O5 C6 C7 C13 . . . . -26.1(2) ?
    O4 C6 C7 C13 . . . . 154.74(12) ?
    O5 C6 C7 C12 . . . . -148.06(16) ?
    O4 C6 C7 C12 . . . . 32.74(16) ?
    O5 C6 C7 C8 . . . . 92.22(18) ?
    O4 C6 C7 C8 . . . . -86.97(13) ?
    C6 C7 C8 C9 . . . . -177.12(10) ?
    C13 C7 C8 C9 . . . . -59.50(12) ?
    C12 C7 C8 C9 . . . . 60.50(13) ?
    C7 C8 C9 C16 . . . . 59.84(14) ?
    C7 C8 C9 C10 . . . . -60.31(13) ?
    C16 C9 C10 C11 . . . . -59.98(14) ?
    C8 C9 C10 C11 . . . . 60.21(14) ?
    C9 C10 C11 C15 . . . . 60.21(14) ?
    C9 C10 C11 C12 . . . . -60.05(13) ?
    C10 C11 C12 C7 . . . . 60.71(13) ?
    C15 C11 C12 C7 . . . . -59.69(15) ?
    C6 C7 C12 C11 . . . . -179.84(11) ?
    C13 C7 C12 C11 . . . . 58.97(15) ?
    C8 C7 C12 C11 . . . . -60.76(14) ?
    C6 C7 C13 C14 . . . . 177.11(12) ?
    C12 C7 C13 C14 . . . . -59.12(15) ?
    C8 C7 C13 C14 . . . . 60.09(14) ?
    C7 C13 C14 C16 . . . . -60.43(14) ?
    C7 C13 C14 C15 . . . . 59.74(16) ?
    C10 C11 C15 C14 . . . . -59.45(15) ?
    C12 C11 C15 C14 . . . . 60.73(16) ?
    C13 C14 C15 C11 . . . . -60.58(16) ?
    C16 C14 C15 C11 . . . . 58.86(15) ?
    C8 C9 C16 C14 . . . . -61.11(14) ?
    C10 C9 C16 C14 . . . . 59.30(14) ?
    C13 C14 C16 C9 . . . . 60.84(13) ?
    C15 C14 C16 C9 . . . . -59.02(14) ?
    O3 C5 N1 O4 . . . . 1.1(2) ?
    C4 C5 N1 O4 . . . . -177.63(12) ?
    O2 C2 O1 C1 . . . . 1.0(2) ?
    C3 C2 O1 C1 . . . . -177.17(13) ?
    O5 C6 O4 N1 . . . . -7.7(2) ?
    C7 C6 O4 N1 . . . . 171.54(11) ?
    C5 N1 O4 C6 . . . . -81.34(16) ?
loop_
    _geom_hbond_atom_site_label_D
    _geom_hbond_atom_site_label_H
    _geom_hbond_atom_site_label_A
    _geom_hbond_site_symmetry_A
    _geom_hbond_distance_DH
    _geom_hbond_distance_HA
    _geom_hbond_distance_DA
    _geom_hbond_angle_DHA
    _geom_hbond_publ_flag
    N1 H1 O3 7_656 0.88 1.87 2.7250(19) 164.7 y
