# Supplementary material for: Methyl 3-[(1-adamantylcarbon­yloxy)amino­carbon­yl]propanoate
Source: Acta Crystallogr Sect E Struct Rep Online. 2009 Jul 4;65(Pt 8):o1742–3. doi: 10.1107/S1600536809024210 (PMC2977356; doi:10.1107/S1600536809024210)
Supplement: Supplementary file 2 [file e-65-o1742-Isup2.hkl]

# 
# h,k,l, Fc-squared, Fo-squared, sigma(Fo-squared) and status flag 
# 
data_I
_shelx_title ' rc08jc6s in Pccn' 
_shelx_refln_list_code          4 
_shelx_F_calc_maximum      366.21 
_exptl_crystal_F_000      1328.00 
_reflns_d_resolution_high  0.7105 
 
loop_ 
 _symmetry_equiv_pos_as_xyz 
 'x, y, z' 
 '-x+1/2, -y+1/2, z' 
 'x+1/2, -y, -z+1/2' 
 '-x, y+1/2, -z+1/2' 
 '-x, -y, -z' 
 'x-1/2, y-1/2, -z' 
 '-x-1/2, y, z-1/2' 
 'x, -y-1/2, z-1/2' 
 
_cell_length_a    15.7837 
_cell_length_b    21.0715 
_cell_length_c     9.5341 
_cell_angle_alpha  90.000 
_cell_angle_beta   90.000 
_cell_angle_gamma  90.000 
 
_shelx_F_squared_multiplier     1.000 
 
loop_ 
 _refln_index_h 
 _refln_index_k 
 _refln_index_l 
 _refln_F_squared_calc 
 _refln_F_squared_meas 
 _refln_F_squared_sigma 
 _refln_observed_status 
   4   0   0     5939.90     5920.47    120.43 o 
   6   0   0    11948.70    12944.68    216.35 o 
   8   0   0    49247.91    54512.30    735.71 o 
  10   0   0        0.73       -0.11      5.48 o 
  12   0   0     2059.72     2084.15     66.83 o 
  14   0   0      455.07      445.79     22.04 o 
  16   0   0        8.08       -1.30     10.13 o 
  18   0   0        0.77        5.62     18.23 o 
   3   1   0    20471.78    20134.76    235.82 o 
   5   1   0      421.14      377.00      6.68 o 
   7   1   0    28090.18    29051.30    303.51 o 
   9   1   0      698.20      750.93     14.31 o 
  11   1   0        8.02        7.61      4.49 o 
  13   1   0      779.25      807.25     16.12 o 
  15   1   0        3.35       -6.51      6.51 o 
  17   1   0        1.39        7.19      7.20 o 
  19   1   0      307.56      269.23     21.62 o 
   4   2   0      929.08      840.47     11.41 o 
   6   2   0      220.53      195.45      5.28 o 
   8   2   0       45.26       69.69      8.65 o 
  10   2   0     1649.29     1731.09     25.61 o 
  12   2   0      825.66      821.49     17.57 o 
  14   2   0      286.98      290.53     12.68 o 
  16   2   0       26.98       26.95      7.29 o 
  18   2   0      254.16      316.57     17.78 o 
   3   3   0     1230.93     1057.34     12.79 o 
   5   3   0     1190.51     1179.49     14.10 o 
   7   3   0     7460.32     7883.87     86.84 o 
   9   3   0       59.69       79.83      4.98 o 
  11   3   0      349.41      346.78     11.04 o 
  13   3   0      163.62      182.14      8.57 o 
  15   3   0      156.46      153.98      9.75 o 
  17   3   0       72.48       92.12      9.40 o 
  19   3   0        8.75       18.23     18.23 o 
   0   4   0   134106.77   128245.71   1515.46 o 
   2   4   0     1869.38     1563.92     14.86 o 
   4   4   0     2761.17     2947.95     27.62 o 
   6   4   0      566.70      625.58     11.16 o 
   8   4   0     1895.77     2097.15     25.85 o 
  10   4   0      519.38      477.70      9.31 o 
  12   4   0      156.25      172.65      9.22 o 
  14   4   0        4.93        1.33      6.81 o 
  16   4   0       11.87       12.75      6.96 o 
  18   4   0        4.96        3.04      9.77 o 
   1   5   0    21745.51    20918.27    155.45 o 
   3   5   0     1175.00     1306.80     13.32 o 
   5   5   0       42.50       22.68      3.38 o 
   7   5   0     3035.45     2951.91     33.46 o 
   9   5   0      471.54      569.24     12.80 o 
  11   5   0     2065.51     1965.19     23.78 o 
  13   5   0     1238.35     1239.70     22.91 o 
  15   5   0      928.97      841.53     22.17 o 
  17   5   0      142.45      171.35     12.68 o 
  19   5   0       49.06       82.02     23.44 o 
   0   6   0    16735.56    17117.45    202.53 o 
   2   6   0     7720.56     6934.30     59.96 o 
   4   6   0    13949.94    14234.87    119.64 o 
   6   6   0     1345.16     1323.36     16.82 o 
   8   6   0      980.04     1093.30     21.11 o 
  10   6   0      234.06      257.35      8.66 o 
  12   6   0      194.82      192.71      8.20 o 
  14   6   0        6.15        3.58      7.16 o 
  16   6   0       59.73       58.96      9.73 o 
  18   6   0       89.17      120.43     19.53 o 
   1   7   0     8094.16     7693.34     66.57 o 
   3   7   0    22375.15    22044.73    183.43 o 
   5   7   0      587.77      684.59     10.33 o 
   7   7   0      774.73      735.04     12.99 o 
   9   7   0      269.25      282.06      8.81 o 
  11   7   0     1503.22     1474.41     20.91 o 
  13   7   0     2149.38     2112.90     31.14 o 
  15   7   0       44.43       42.21      8.57 o 
  17   7   0       24.11       26.53     10.48 o 
  19   7   0        5.62       16.93     19.53 o 
   0   8   0    23714.55    22288.42    263.37 o 
   2   8   0     8176.52     8091.59     70.41 o 
   4   8   0     7174.31     7626.76     67.36 o 
   6   8   0       28.46       23.81      3.92 o 
   8   8   0     2032.60     1983.96     25.74 o 
  10   8   0     6898.69     6963.59     73.93 o 
  12   8   0     3925.28     3886.87     42.23 o 
  14   8   0      954.24      914.01     22.86 o 
  16   8   0       17.86       20.99      9.02 o 
  18   8   0        1.46        9.65     13.33 o 
   1   9   0     3025.95     2814.70     29.56 o 
   3   9   0     1455.24     1563.02     17.96 o 
   5   9   0      438.75      406.65      9.82 o 
   7   9   0     1072.81     1069.04     16.84 o 
   9   9   0      324.86      304.38      9.53 o 
  11   9   0    14244.03    14100.70    141.95 o 
  13   9   0     3054.56     2882.39     40.23 o 
  15   9   0      230.98      257.05     17.45 o 
  17   9   0      650.73      742.66     26.51 o 
  19   9   0     1730.63     1745.92     72.91 o 
   0  10   0      849.16      779.74     16.68 o 
   2  10   0      685.93      704.96     11.00 o 
   4  10   0     9130.38    10223.35     89.38 o 
   6  10   0        0.46       -0.74      3.37 o 
   8  10   0        2.19       -0.31      4.17 o 
  10  10   0     2608.23     2564.92     33.17 o 
  12  10   0      751.91      795.08     20.92 o 
  14  10   0      490.20      459.02     17.22 o 
  16  10   0       30.74       32.53      9.35 o 
  18  10   0       49.87       37.76     15.17 o 
  20  10   0       27.60       22.13     22.13 o 
   1  11   0     3548.77     3617.24     35.52 o 
   3  11   0      941.06      976.17     14.46 o 
   5  11   0      607.16      643.55     11.71 o 
   7  11   0      985.05     1000.83     18.54 o 
   9  11   0     2402.18     2315.79     30.73 o 
  11  11   0       13.28       20.68      8.32 o 
  13  11   0      807.07      817.32     25.18 o 
  15  11   0       37.97       26.96      8.70 o 
  17  11   0       31.02       38.86     12.35 o 
  19  11   0       36.68       31.25     22.13 o 
   0  12   0      973.93     1021.90     23.49 o 
   2  12   0     9831.98    10204.59     95.57 o 
   4  12   0      897.43     1077.82     16.03 o 
   6  12   0      700.27      711.46     13.92 o 
   8  12   0       50.13       61.49      6.52 o 
  10  12   0     2415.00     2358.77     35.15 o 
  12  12   0      337.75      346.77     14.74 o 
  14  12   0       74.40       94.85     10.68 o 
  16  12   0       27.82       16.53     13.60 o 
  18  12   0      163.36      165.02     47.52 o 
  20  12   0        0.11       18.23     22.13 o 
   1  13   0     9346.93     9133.93     81.69 o 
   3  13   0       96.77       90.21      5.54 o 
   5  13   0      246.17      258.23      8.14 o 
   7  13   0       34.47       50.58      5.69 o 
   9  13   0     3590.61     3494.42     47.04 o 
  11  13   0     2044.37     1951.34     74.20 o 
  13  13   0        8.07        6.49      7.84 o 
  15  13   0       38.80       22.43     11.46 o 
  17  13   0      465.78      500.10     23.90 o 
  19  13   0      150.29      149.72     27.34 o 
   0  14   0      324.02      297.81     14.03 o 
   2  14   0      737.17      754.33     12.99 o 
   4  14   0      379.33      338.89      9.67 o 
   6  14   0      739.30      722.84     18.82 o 
   8  14   0      364.42      318.89     17.18 o 
  10  14   0      251.02      233.81     14.63 o 
  12  14   0        0.03       -1.40      9.25 o 
  14  14   0       10.33       10.88     10.38 o 
  16  14   0       87.93      101.05     14.35 o 
  18  14   0       19.56       12.07     15.17 o 
   1  15   0     4119.46     4085.79     41.62 o 
   3  15   0      664.52      664.34     15.73 o 
   5  15   0      119.97      137.45      8.40 o 
   7  15   0       23.50       22.17      5.88 o 
   9  15   0       88.43       97.58     11.29 o 
  11  15   0        1.61       -6.88      8.50 o 
  13  15   0        3.06       -4.55      9.14 o 
  15  15   0      105.54      131.22     14.73 o 
  17  15   0       12.85        9.04     11.90 o 
  19  15   0       25.69       20.83     22.13 o 
   0  16   0      453.46      457.77     15.12 o 
   2  16   0        3.50       -0.11      4.93 o 
   4  16   0       64.23       60.21      5.96 o 
   6  16   0      393.36      348.51     13.24 o 
   8  16   0      384.03      386.16     18.00 o 
  10  16   0       39.57       21.02      9.62 o 
  12  16   0      218.59      221.09     16.17 o 
  14  16   0       76.19       64.61     12.97 o 
  16  16   0      155.78      149.38     19.87 o 
  18  16   0        6.90       29.94     22.13 o 
   1  17   0      730.51      795.76     17.52 o 
   3  17   0        7.57        4.10      4.72 o 
   5  17   0      605.19      557.51     16.19 o 
   7  17   0     1177.72     1092.36     29.45 o 
   9  17   0      745.99      706.57     24.25 o 
  11  17   0       87.90       94.26     12.33 o 
  13  17   0        0.06       -4.28     10.31 o 
  15  17   0       22.48       -0.69     12.06 o 
  17  17   0       26.81       24.63     13.41 o 
   0  18   0     8159.11     8118.48    124.45 o 
   2  18   0     2511.46     2487.41     60.08 o 
   4  18   0      340.21      365.28     13.29 o 
   6  18   0     1690.58     1532.90     32.61 o 
   8  18   0      157.98      178.14     14.34 o 
  10  18   0        8.43        1.96      9.90 o 
  12  18   0       49.77       20.86     11.04 o 
  14  18   0        9.24       12.12     11.84 o 
  16  18   0        0.22      -12.06     12.06 o 
   1  19   0     4845.82     4805.46     57.35 o 
   3  19   0      782.06      733.17     20.85 o 
   5  19   0       56.58       40.07      9.55 o 
   7  19   0       55.63       62.87     11.55 o 
   9  19   0     1303.27     1191.22     32.94 o 
  11  19   0      119.39      114.27     13.73 o 
  13  19   0       36.12       38.13     12.82 o 
  15  19   0      203.40      210.07     18.15 o 
  17  19   0        2.38        6.39     13.53 o 
   0  20   0        3.46       -4.31     11.04 o 
   2  20   0      349.47      370.07     16.79 o 
   4  20   0       77.04       84.09     10.02 o 
   6  20   0      656.30      612.10     29.74 o 
   8  20   0       33.16       31.65     11.43 o 
  10  20   0       20.46       22.58     11.43 o 
  12  20   0        3.89       10.21     11.84 o 
  14  20   0      146.19      187.28     23.58 o 
  16  20   0       20.38       20.13     15.49 o 
   1  21   0      123.59      126.60     12.24 o 
   3  21   0        1.27       19.26     11.09 o 
   5  21   0      100.04      108.86     15.83 o 
   7  21   0      437.21      381.65     19.68 o 
   9  21   0        2.63       -5.66     10.66 o 
  11  21   0        3.99        1.55     11.58 o 
  13  21   0      486.97      514.12     26.05 o 
  15  21   0       30.52       11.45     13.58 o 
   0  22   0      711.66      692.18     53.38 o 
   2  22   0      349.76      285.33     16.08 o 
   4  22   0      700.57      732.43     23.76 o 
   6  22   0      659.38      597.58     30.47 o 
   8  22   0      146.07      128.61     14.71 o 
  10  22   0      538.09      576.59     25.47 o 
  12  22   0      118.98      123.90     16.55 o 
  14  22   0        0.08        9.82     14.26 o 
   1  23   0       15.74       41.07     10.70 o 
   3  23   0      147.83      154.26     13.70 o 
   5  23   0      127.53      119.85     13.34 o 
   7  23   0        3.77        1.93     11.43 o 
   9  23   0      102.31      145.16     15.72 o 
  11  23   0        1.14        0.68     12.73 o 
  13  23   0      182.88      195.98     18.99 o 
   0  24   0      219.30      237.39     22.40 o 
   2  24   0      181.45      191.48     15.22 o 
   4  24   0      130.75      142.39     19.17 o 
   6  24   0       56.15       74.45     14.78 o 
   8  24   0       41.61       26.40     12.97 o 
  10  24   0      434.57      449.30     29.43 o 
  12  24   0      166.72      218.96     19.53 o 
   1  25   0       28.53       20.30     10.97 o 
   3  25   0       40.80       44.24     11.53 o 
   5  25   0      633.64      676.33     24.95 o 
   7  25   0        0.75       -3.09     13.39 o 
   9  25   0       72.56       64.75     14.53 o 
  11  25   0        2.88       -3.25     14.73 o 
   0  26   0        2.74       14.05     15.33 o 
   2  26   0       37.79       31.70     12.48 o 
   4  26   0      147.30      146.39     17.29 o 
   6  26   0       45.44       43.77     13.00 o 
   8  26   0      138.35      134.31     19.38 o 
  10  26   0      193.86      220.87     29.29 o 
   1  27   0       85.84       86.74     14.12 o 
   3  27   0        0.00       -3.55     11.47 o 
   5  27   0       37.05       24.46     12.50 o 
   7  27   0       35.66       35.32     14.42 o 
   9  27   0      174.24      150.88     20.18 o 
   0  28   0      193.13      266.05     26.21 o 
   2  28   0      109.45       79.85     14.47 o 
   4  28   0       51.89       50.44     13.32 o 
   6  28   0        1.19      -14.57     14.57 o 
   1  29   0        1.40        3.22     13.51 o 
   3  29   0       11.68       12.66     15.17 o 
   2   1   1     5224.07     4699.95     85.95 o 
   3   1   1     6440.86     6461.27     39.76 o 
   4   1   1     2173.89     2168.09     14.98 o 
   5   1   1      174.63      126.16      2.54 o 
   6   1   1     1873.72     2001.02     18.50 o 
   7   1   1      472.03      467.60      7.27 o 
   8   1   1     1806.47     1913.59     22.59 o 
   9   1   1      941.70      998.81     10.57 o 
  10   1   1      425.51      401.86      7.30 o 
  11   1   1      601.75      617.93      9.61 o 
  12   1   1      380.71      396.30      7.74 o 
  13   1   1       31.64       31.59      4.34 o 
  14   1   1       14.33        7.34      3.92 o 
  15   1   1      592.40      442.82      9.48 o 
  16   1   1       15.75       24.09      6.04 o 
  17   1   1       38.35       23.91      7.14 o 
  18   1   1       39.54       26.82      8.05 o 
  19   1   1        6.73       -1.45     12.40 o 
  20   1   1       47.96       46.63     10.54 o 
  21   1   1       18.57       34.51     10.57 o 
  22   1   1      365.98      371.99     22.25 o 
   1   2   1     5186.90     4026.66     92.29 o 
   2   2   1        0.40       -0.88      0.88 o 
   3   2   1    11935.79    11884.25     72.25 o 
   4   2   1     1301.75     1240.58     10.00 o 
   5   2   1      131.98      161.63      3.12 o 
   6   2   1     4150.43     4107.50     31.43 o 
   7   2   1        6.79        3.37      1.64 o 
   8   2   1     5044.73     5569.65     40.57 o 
   9   2   1      334.92      332.12      7.16 o 
  10   2   1     1407.10     1494.66     14.47 o 
  11   2   1      146.34      168.52      4.58 o 
  12   2   1      412.74      381.80      7.57 o 
  13   2   1     1041.54     1047.67     14.09 o 
  14   2   1        0.42       -0.38      3.85 o 
  15   2   1      326.34      282.05      8.27 o 
  16   2   1       44.31       35.93      6.83 o 
  17   2   1       12.93       19.12      7.43 o 
  18   2   1        0.23       -5.39      6.90 o 
  19   2   1      156.27      166.70     12.68 o 
  20   2   1       49.30       40.32     10.57 o 
  21   2   1       35.46       43.41     15.41 o 
  22   2   1      633.40      638.13     24.99 o 
   1   3   1    12338.64    11815.58     61.58 o 
   2   3   1    13839.11    13036.04     73.23 o 
   3   3   1     2009.40     1905.50     12.56 o 
   4   3   1      101.61      100.28      3.38 o 
   5   3   1      655.04      712.79      7.44 o 
   6   3   1     8540.68     8968.58     65.45 o 
   7   3   1        2.16        0.14      1.89 o 
   8   3   1     1192.90     1164.22     11.26 o 
   9   3   1      616.67      724.84      8.98 o 
  10   3   1       62.27       89.99      3.68 o 
  11   3   1       16.63        8.86      2.78 o 
  12   3   1      412.82      432.49      7.46 o 
  13   3   1       68.45       54.36      6.05 o 
  14   3   1       77.55       61.07      5.16 o 
  15   3   1      494.63      394.48      9.88 o 
  16   3   1      118.78      145.24     14.46 o 
  17   3   1        6.28        4.84      7.47 o 
  18   3   1       21.92       33.47      8.56 o 
  19   3   1        4.02       -0.08      9.96 o 
  20   3   1       48.27       45.33     10.73 o 
  21   3   1        2.91        6.18      9.88 o 
  22   3   1      849.39      880.03     26.36 o 
   1   4   1    10003.93     9410.85     49.12 o 
   2   4   1      307.78      287.29      3.30 o 
   3   4   1      500.22      502.07      4.73 o 
   4   4   1        3.04        2.19      1.71 o 
   5   4   1      383.10      344.85      5.17 o 
   6   4   1      768.51      778.13      8.60 o 
   7   4   1       42.18       48.87      3.04 o 
   8   4   1      549.16      628.15      8.08 o 
   9   4   1     7272.05     7432.88     53.83 o 
  10   4   1       26.06       15.86      2.86 o 
  11   4   1      129.97      126.16      4.73 o 
  12   4   1      119.75      136.73      4.82 o 
  13   4   1       28.44       16.68      4.49 o 
  14   4   1       13.99        2.87      4.29 o 
  15   4   1       51.77       68.97      7.42 o 
  16   4   1       15.87       13.06      6.96 o 
  17   4   1       69.48       93.67     12.64 o 
  18   4   1       41.00       50.78      9.32 o 
  19   4   1       11.91        9.75     10.20 o 
  20   4   1      246.14      302.67     15.92 o 
  21   4   1        6.95        1.43      9.70 o 
   1   5   1       63.42       54.60      1.69 o 
   2   5   1     1778.11     1686.22     10.68 o 
   3   5   1       22.90       21.86      1.73 o 
   4   5   1       12.88       25.62      1.84 o 
   5   5   1      627.26      567.93      6.70 o 
   6   5   1      309.61      288.49      6.09 o 
   7   5   1       50.35       50.06      2.90 o 
   8   5   1      120.21      158.75      4.17 o 
   9   5   1      271.63      281.59      5.93 o 
  10   5   1      600.66      573.10      9.00 o 
  11   5   1      964.61     1021.84     10.73 o 
  12   5   1      775.93      759.27     11.17 o 
  13   5   1      465.69      420.31      9.49 o 
  14   5   1      281.00      283.82      9.89 o 
  15   5   1        1.99       -1.00      5.39 o 
  16   5   1       35.72       41.84      7.85 o 
  17   5   1       15.29       25.12      8.60 o 
  18   5   1       43.14       45.57      9.15 o 
  19   5   1        7.43       17.69     10.70 o 
  20   5   1      796.53      944.52     25.55 o 
  21   5   1       84.35       88.30     12.21 o 
   1   6   1      676.08      622.46      5.64 o 
   2   6   1       17.56       23.12      1.75 o 
   3   6   1     4585.72     4717.78     30.87 o 
   4   6   1     4441.60     4481.73     29.84 o 
   5   6   1      278.05      325.41      5.47 o 
   6   6   1      318.04      314.85      5.97 o 
   7   6   1       16.15        7.11      2.22 o 
   8   6   1      360.22      360.47      6.26 o 
   9   6   1     1999.11     2041.87     17.67 o 
  10   6   1      301.12      299.55      6.24 o 
  11   6   1     4022.52     3940.90     30.80 o 
  12   6   1      574.93      553.22      7.98 o 
  13   6   1      289.90      277.40      7.13 o 
  14   6   1        7.30        6.72      4.56 o 
  15   6   1       15.09       10.58      6.22 o 
  16   6   1        5.76       10.97      7.06 o 
  17   6   1      220.22      231.50     15.22 o 
  18   6   1      391.20      427.49     17.50 o 
  19   6   1      127.21      116.24     13.53 o 
  20   6   1      253.82      269.38     17.53 o 
  21   6   1        4.16       -1.49      9.92 o 
   1   7   1     8119.58     8439.90     59.21 o 
   2   7   1     4908.84     5062.02     32.10 o 
   3   7   1      450.75      496.29      5.63 o 
   4   7   1      111.77      123.80      3.28 o 
   5   7   1     3233.12     3443.22     32.77 o 
   6   7   1      530.77      475.03      6.49 o 
   7   7   1      926.12      894.83      9.97 o 
   8   7   1     1456.53     1415.85     14.12 o 
   9   7   1       56.04       60.50      3.48 o 
  10   7   1       34.92       51.34      3.65 o 
  11   7   1     5114.58     4881.70     37.01 o 
  12   7   1     1063.22     1034.86     13.38 o 
  13   7   1      304.53      315.71      6.18 o 
  14   7   1       83.98       93.65      6.24 o 
  15   7   1        0.25        1.24      5.96 o 
  16   7   1       18.67       24.04      9.95 o 
  17   7   1        5.00       17.57      8.85 o 
  18   7   1      463.15      495.80     19.19 o 
  19   7   1        1.90       16.36     10.76 o 
  20   7   1      120.44      121.74     25.93 o 
  21   7   1        3.85        5.32     11.69 o 
   1   8   1     2753.14     2748.28     21.77 o 
   2   8   1     2464.11     2398.43     17.10 o 
   3   8   1     1144.50     1234.36     10.30 o 
   4   8   1     3568.53     3787.65     36.17 o 
   5   8   1        8.29       12.14      1.90 o 
   6   8   1       97.21      100.31      3.79 o 
   7   8   1     3114.96     3227.94     25.06 o 
   8   8   1      277.12      249.83      5.34 o 
   9   8   1     2420.44     2345.85     20.00 o 
  10   8   1     1027.07     1015.68     11.75 o 
  11   8   1     1032.88     1054.51     12.40 o 
  12   8   1       97.16      100.22      5.20 o 
  13   8   1      224.60      217.64      7.95 o 
  14   8   1       42.94       44.99      5.27 o 
  15   8   1        0.67        3.26      6.10 o 
  16   8   1       14.00        4.03      7.32 o 
  17   8   1      638.89      649.74     23.10 o 
  18   8   1      103.52      105.45     19.73 o 
  19   8   1       39.28       51.95     12.03 o 
  20   8   1      144.20      138.21     15.03 o 
  21   8   1       90.45       86.26     14.28 o 
   1   9   1        2.62        0.40      2.12 o 
   2   9   1     1615.32     1427.92     13.01 o 
   3   9   1      627.45      638.16      7.19 o 
   4   9   1       21.25       23.31      2.68 o 
   5   9   1        4.75        2.80      2.35 o 
   6   9   1      206.87      217.09      6.04 o 
   7   9   1      183.41      196.98      4.48 o 
   8   9   1       25.23       21.08      2.82 o 
   9   9   1       46.09       52.27      3.70 o 
  10   9   1     2367.45     2337.10     20.59 o 
  11   9   1      259.23      291.96      6.73 o 
  12   9   1      243.11      231.37      6.90 o 
  13   9   1      540.20      525.19     10.00 o 
  14   9   1       17.92       11.42      4.80 o 
  15   9   1       71.86       64.63      8.40 o 
  16   9   1       54.37       72.49      8.67 o 
  17   9   1      113.92      161.96     14.99 o 
  18   9   1       93.00      129.70     12.27 o 
  19   9   1       27.85       27.70     11.01 o 
  20   9   1      167.60      200.76     16.27 o 
  21   9   1      150.11      161.00     19.33 o 
   1  10   1      657.57      684.21      7.56 o 
   2  10   1        0.36        5.76      2.06 o 
   3  10   1      618.32      636.53      6.93 o 
   4  10   1     3623.00     3768.59     26.78 o 
   5  10   1        4.56        1.97      2.37 o 
   6  10   1      879.15      874.09     10.07 o 
   7  10   1       26.29       21.14      3.09 o 
   8  10   1      382.68      385.38      7.80 o 
   9  10   1        0.09       -2.85      2.85 o 
  10  10   1      902.64      915.25     11.62 o 
  11  10   1      702.71      690.43     10.22 o 
  12  10   1      124.15      117.37      5.16 o 
  13  10   1      123.44      127.86      5.92 o 
  14  10   1      656.28      627.60     13.34 o 
  15  10   1       53.84       49.33      8.43 o 
  16  10   1       13.92       19.90     11.16 o 
  17  10   1        1.63        8.87      8.74 o 
  18  10   1      334.12      356.97     17.48 o 
  19  10   1       43.27       46.59     21.48 o 
  20  10   1       54.12       27.06     15.17 o 
   1  11   1     2328.95     2391.37     17.94 o 
   2  11   1     1413.90     1419.55     12.87 o 
   3  11   1      238.65      266.69      4.82 o 
   4  11   1      350.22      374.46      7.20 o 
   5  11   1      558.01      635.09      8.23 o 
   6  11   1       50.34       80.26      3.85 o 
   7  11   1      212.08      219.14      5.57 o 
   8  11   1     1630.28     1629.41     16.53 o 
   9  11   1      122.98      133.52      5.45 o 
  10  11   1        0.28        6.52      4.41 o 
  11  11   1     2815.54     2757.94     29.44 o 
  12  11   1        8.80        4.78      3.65 o 
  13  11   1      271.74      249.68      8.93 o 
  14  11   1      476.30      501.86     14.07 o 
  15  11   1       19.30       25.34      9.08 o 
  16  11   1        0.10       16.82      9.16 o 
  17  11   1       27.59       17.66     10.90 o 
  18  11   1      213.88      193.80     29.81 o 
  19  11   1       13.76       15.71     17.58 o 
  20  11   1       11.32      -13.33     13.33 o 
   1  12   1     1058.42     1157.34     10.95 o 
   2  12   1        9.25        7.29      2.59 o 
   3  12   1      123.29      167.05      4.12 o 
   4  12   1     1562.09     1715.92     15.46 o 
   5  12   1      189.19      207.55      5.22 o 
   6  12   1       63.84       50.16      3.59 o 
   7  12   1       55.29       39.59      3.73 o 
   8  12   1      323.97      337.63      7.31 o 
   9  12   1     1789.55     1752.38     19.88 o 
  10  12   1      296.84      294.06      8.52 o 
  11  12   1     1239.07     1191.08     17.12 o 
  12  12   1       94.22       94.19      6.56 o 
  13  12   1        5.45        2.28      5.11 o 
  14  12   1       50.28       51.20      8.68 o 
  15  12   1        1.14       -5.87      8.08 o 
  16  12   1       31.95       16.43      9.55 o 
  17  12   1      431.02      452.38     21.82 o 
  18  12   1       64.48       39.06     12.20 o 
  19  12   1      144.73      124.97     17.01 o 
  20  12   1        0.25        1.30     13.81 o 
   1  13   1       10.39       10.43      2.77 o 
   2  13   1      805.20      735.55      9.13 o 
   3  13   1        2.30        4.27      2.52 o 
   4  13   1       12.32       16.50      2.99 o 
   5  13   1       29.48       33.10      3.27 o 
   6  13   1      201.67      154.34      5.22 o 
   7  13   1      112.08      108.84      4.78 o 
   8  13   1       38.02       38.50      5.13 o 
   9  13   1        6.03       -4.84      5.03 o 
  10  13   1       93.19      106.80      6.22 o 
  11  13   1      167.61      167.48     11.55 o 
  12  13   1       40.16       38.68      7.12 o 
  13  13   1        3.58       -3.68      5.58 o 
  14  13   1      156.42      180.67     14.81 o 
  15  13   1       37.32       41.25     10.27 o 
  16  13   1        0.48       -3.91      9.11 o 
  17  13   1      214.43      255.99     17.85 o 
  18  13   1        8.77       18.83     11.73 o 
  19  13   1       45.97       69.10     15.65 o 
   1  14   1      921.19      932.43     10.10 o 
   2  14   1       94.25       93.39      4.03 o 
   3  14   1      134.53      129.71      4.12 o 
   4  14   1        0.60       -1.55      2.91 o 
   5  14   1       66.57       74.99      4.05 o 
   6  14   1       65.59       49.54      4.48 o 
   7  14   1      276.75      278.67      7.92 o 
   8  14   1       89.96       69.66      5.98 o 
   9  14   1      204.43      162.95      7.14 o 
  10  14   1       94.82       85.46      7.40 o 
  11  14   1       10.15       10.11      5.75 o 
  12  14   1       13.05       14.24      5.89 o 
  13  14   1        1.56       -3.32      6.33 o 
  14  14   1      206.96      194.08     13.42 o 
  15  14   1       43.93       31.27     10.10 o 
  16  14   1       11.14        7.48      9.70 o 
  17  14   1        5.94        7.75     11.09 o 
  18  14   1        0.01      -10.70     10.70 o 
  19  14   1       51.11       72.03     16.09 o 
   1  15   1     4950.02     4821.42     34.58 o 
   2  15   1       93.30       88.78      4.06 o 
   3  15   1        2.84        0.63      2.60 o 
   4  15   1        7.90        8.67      3.19 o 
   5  15   1       21.63       30.89      3.70 o 
   6  15   1       42.86       34.77      4.34 o 
   7  15   1      420.44      362.76      9.42 o 
   8  15   1       12.87       -1.32      4.95 o 
   9  15   1       95.85       80.90      6.54 o 
  10  15   1       95.26       97.44      7.47 o 
  11  15   1        0.39        5.67      5.76 o 
  12  15   1        0.54       -4.40      6.34 o 
  13  15   1        0.01        0.53      8.34 o 
  14  15   1        0.61        6.23      8.84 o 
  15  15   1       51.70       61.04     11.27 o 
  16  15   1       94.28       82.18     12.27 o 
  17  15   1       56.21       42.26     12.76 o 
  18  15   1        9.67       13.29     11.98 o 
  19  15   1        1.41        0.31     13.33 o 
   1  16   1     3357.24     3329.69     26.07 o 
   2  16   1      348.98      333.71      6.27 o 
   3  16   1      489.37      445.73      7.39 o 
   4  16   1       50.52       54.41      4.68 o 
   5  16   1        2.49       -0.29      3.66 o 
   6  16   1      470.44      436.84      9.83 o 
   7  16   1     2567.75     2465.73     27.84 o 
   8  16   1      119.41       87.54      7.17 o 
   9  16   1      146.76      133.53      8.12 o 
  10  16   1       32.94       24.82      6.35 o 
  11  16   1        1.62        0.48      6.53 o 
  12  16   1      168.20      159.13     10.80 o 
  13  16   1      344.41      335.59     16.56 o 
  14  16   1       93.04       78.90     11.47 o 
  15  16   1      130.51      133.84     13.10 o 
  16  16   1       45.40       55.38     14.30 o 
  17  16   1       13.22       25.49     12.33 o 
  18  16   1        4.21        7.78     12.17 o 
   1  17   1      268.70      267.28      6.58 o 
   2  17   1     1538.72     1520.13     15.11 o 
   3  17   1      181.91      177.88      5.34 o 
   4  17   1      373.49      352.91      8.91 o 
   5  17   1       73.27       67.10      5.22 o 
   6  17   1      645.87      592.54     14.07 o 
   7  17   1      125.22      134.25      7.58 o 
   8  17   1       12.09        3.20      5.64 o 
   9  17   1      796.32      704.39     15.52 o 
  10  17   1        0.43        4.05      5.87 o 
  11  17   1       94.36      103.99     14.17 o 
  12  17   1      187.82      175.66     16.57 o 
  13  17   1        7.55       -9.58      9.58 o 
  14  17   1        1.65       -9.33      9.33 o 
  15  17   1       44.80       55.99     11.47 o 
  16  17   1       72.18       62.76     12.25 o 
  17  17   1        8.15        7.18     11.75 o 
  18  17   1       36.36       33.72     15.07 o 
   1  18   1     1476.33     1458.07     16.45 o 
   2  18   1      775.39      801.36     11.13 o 
   3  18   1     1091.87     1020.16     12.51 o 
   4  18   1      181.46      194.42      7.31 o 
   5  18   1      113.25      115.48      7.21 o 
   6  18   1      553.66      539.64     12.97 o 
   7  18   1       43.47       49.42      6.46 o 
   8  18   1      249.23      214.69      9.47 o 
   9  18   1      539.30      556.28     14.38 o 
  10  18   1      154.48      168.33     10.38 o 
  11  18   1      142.89      139.53     12.57 o 
  12  18   1        0.02       -2.30      8.93 o 
  13  18   1       53.00       55.13     10.84 o 
  14  18   1       61.83       59.28     12.78 o 
  15  18   1        0.01        5.27     10.29 o 
  16  18   1       14.70       24.23     11.41 o 
  17  18   1       32.70       29.21     12.96 o 
   1  19   1     1892.11     1853.92     19.61 o 
   2  19   1      417.49      435.72      9.39 o 
   3  19   1       99.21       96.64      5.32 o 
   4  19   1       21.74       19.64      5.11 o 
   5  19   1        1.63       -5.25      5.25 o 
   6  19   1      460.78      452.03     13.38 o 
   7  19   1      114.89       96.39      7.67 o 
   8  19   1      156.01      150.25      8.83 o 
   9  19   1       67.05       64.57      8.34 o 
  10  19   1      172.63      194.18     13.86 o 
  11  19   1      129.37      142.55     12.91 o 
  12  19   1       14.72        4.88      9.49 o 
  13  19   1        4.57        1.14     10.02 o 
  14  19   1       72.02      105.32     15.97 o 
  15  19   1      126.59      159.64     18.98 o 
  16  19   1        0.34        4.56     11.12 o 
   1  20   1       42.26       48.51      6.38 o 
   2  20   1       49.14       48.14      5.50 o 
   3  20   1      291.05      300.97     11.27 o 
   4  20   1       13.34       -0.01      4.81 o 
   5  20   1        7.23        9.54      5.37 o 
   6  20   1      181.52      173.23      9.16 o 
   7  20   1      213.89      228.73     10.25 o 
   8  20   1       28.94       15.90      7.04 o 
   9  20   1       12.50       20.66      9.70 o 
  10  20   1      283.37      283.78     15.88 o 
  11  20   1        3.40        0.89     10.34 o 
  12  20   1        0.11       -4.49      9.51 o 
  13  20   1      120.16      143.76     24.62 o 
  14  20   1        0.20      -10.27     10.27 o 
  15  20   1       15.81       21.03     11.32 o 
  16  20   1        6.19       11.56     16.54 o 
   1  21   1      178.76      181.14      8.07 o 
   2  21   1      171.15      169.58      7.92 o 
   3  21   1      134.75      117.33      6.91 o 
   4  21   1       13.99       18.31      5.35 o 
   5  21   1      147.12      162.66      7.74 o 
   6  21   1      107.41       90.80      8.23 o 
   7  21   1        9.66        2.36      7.47 o 
   8  21   1      204.92      238.88     16.44 o 
   9  21   1      103.02       91.97     14.31 o 
  10  21   1        0.68       17.12      9.59 o 
  11  21   1       10.14       12.11     10.03 o 
  12  21   1      272.71      303.77     17.45 o 
  13  21   1        0.71        4.38     10.97 o 
  14  21   1       22.28       21.68     11.78 o 
  15  21   1        0.42        0.77     10.97 o 
   1  22   1       49.17       61.61      6.53 o 
   2  22   1      175.34      186.47      8.40 o 
   3  22   1        3.51       10.64      6.44 o 
   4  22   1        6.17        1.69      5.58 o 
   5  22   1       19.91       19.75      6.66 o 
   6  22   1        1.06        8.96      8.27 o 
   7  22   1        4.01       15.31      9.06 o 
   8  22   1       55.39       51.95     12.08 o 
   9  22   1       36.75       24.77     14.74 o 
  10  22   1       21.29       13.63     11.38 o 
  11  22   1       19.22       13.94     11.55 o 
  12  22   1      115.76      127.18     13.78 o 
  13  22   1        0.04        0.52     10.72 o 
  14  22   1        2.93       -6.16     11.05 o 
   1  23   1        0.54       -6.19      6.19 o 
   2  23   1        1.53        6.81      6.59 o 
   3  23   1       28.66       20.70      7.72 o 
   4  23   1       69.20       64.35      9.23 o 
   5  23   1        1.27        2.89      7.76 o 
   6  23   1        1.44        6.26      8.24 o 
   7  23   1        0.20       11.28      8.78 o 
   8  23   1       97.07      112.36     14.21 o 
   9  23   1      107.45      100.85     13.75 o 
  10  23   1        4.52       17.91     11.75 o 
  11  23   1       53.56       68.68     13.59 o 
  12  23   1       12.62       15.72     11.98 o 
  13  23   1       32.53       25.36     13.05 o 
   1  24   1        1.00        5.62      8.17 o 
   2  24   1       56.40       72.04     16.11 o 
   3  24   1       34.38       54.07      9.87 o 
   4  24   1       10.26        4.43      8.53 o 
   5  24   1       70.52       78.10      9.97 o 
   6  24   1       51.12       53.75     10.09 o 
   7  24   1       17.02        5.37     10.67 o 
   8  24   1       70.72       67.71     11.47 o 
   9  24   1      112.97      123.30     14.80 o 
  10  24   1       15.77       18.07     14.46 o 
  11  24   1      125.67      144.33     16.05 o 
  12  24   1      279.51      252.17     18.93 o 
   1  25   1      220.53      254.46     24.35 o 
   2  25   1       46.97       36.33      9.54 o 
   3  25   1        1.34        9.49      8.91 o 
   4  25   1      139.38      175.58     12.94 o 
   5  25   1      174.95      206.93     15.43 o 
   6  25   1       17.14       19.53     10.09 o 
   7  25   1        2.20        4.14      9.46 o 
   8  25   1      194.50      195.52     14.67 o 
   9  25   1       67.43       77.35     12.27 o 
  10  25   1       18.27       15.20     12.54 o 
  11  25   1      105.19       94.93     15.33 o 
   1  26   1      132.45      131.11     12.32 o 
   2  26   1      173.05      163.74     13.49 o 
   3  26   1       60.12       45.64     12.62 o 
   4  26   1        3.51       -8.86      8.86 o 
   5  26   1        0.76        3.75      9.18 o 
   6  26   1      102.17      107.75     12.76 o 
   7  26   1       78.27       93.49     13.50 o 
   8  26   1       57.09       59.49     11.97 o 
   9  26   1       80.78       67.29     13.70 o 
  10  26   1      288.16      327.63     22.17 o 
   1  27   1        0.15       -8.67      8.67 o 
   2  27   1      218.44      228.58     16.91 o 
   3  27   1       79.76      112.46     12.24 o 
   4  27   1       15.51        5.73      9.89 o 
   5  27   1       16.54        7.48      9.85 o 
   6  27   1       19.98       25.35     11.64 o 
   7  27   1       13.38       21.03     12.56 o 
   8  27   1      250.18      244.28     18.85 o 
   9  27   1       44.95       62.39     14.08 o 
   1  28   1        2.03        2.38      9.89 o 
   2  28   1       20.25        9.68     10.33 o 
   3  28   1       79.87       76.00     12.69 o 
   4  28   1        2.20       -9.00     10.22 o 
   5  28   1      106.27      147.91     16.14 o 
   6  28   1       54.36       58.54     14.21 o 
   7  28   1       34.50       40.58     13.66 o 
   1  29   1       36.03       35.73     12.30 o 
   2  29   1        6.59        8.18     11.34 o 
   3  29   1        2.25        6.03     11.90 o 
   4  29   1        4.10       -4.17     12.21 o 
   0   0   2     7159.56     7260.09    125.54 o 
   1   0   2     4470.51     4160.61     42.82 o 
   2   0   2      861.23      738.33     11.50 o 
   3   0   2      109.78      137.21      6.48 o 
   4   0   2     4339.56     4394.12     76.39 o 
   5   0   2     6141.63     6317.25     61.56 o 
   6   0   2     1569.01     1613.99     18.31 o 
   7   0   2    17679.97    18029.44    171.50 o 
   8   0   2     7106.27     7830.45     77.68 o 
   9   0   2      465.78      546.12      9.72 o 
  10   0   2       81.85       54.83      4.29 o 
  11   0   2       81.64      101.79      6.60 o 
  12   0   2     1619.39     1619.91     24.36 o 
  13   0   2      184.52      230.66      8.86 o 
  14   0   2        2.08       12.27      5.65 o 
  15   0   2       71.10      126.95     10.34 o 
  16   0   2      932.41      698.06     22.68 o 
  17   0   2       13.57       31.46      8.36 o 
  18   0   2        7.02       12.43      9.76 o 
  19   0   2       44.18       38.83     20.62 o 
  20   0   2       87.64       96.31     15.17 o 
  21   0   2       18.36       33.45     13.33 o 
   0   1   2   102720.25    99114.78   1181.10 o 
   1   1   2      102.24       66.72      2.31 o 
   2   1   2     2836.46     3002.39     24.72 o 
   3   1   2     4508.39     4664.88     47.35 o 
   4   1   2      952.88      998.79     12.30 o 
   5   1   2     4454.13     4632.52     31.40 o 
   6   1   2     2457.51     2735.33     20.38 o 
   7   1   2      579.08      637.95      8.83 o 
   8   1   2     4232.25     4550.71     31.81 o 
   9   1   2      226.90      206.78      4.26 o 
  10   1   2      514.64      525.94     10.24 o 
  11   1   2      780.59      842.17     10.50 o 
  12   1   2      392.56      379.42      7.41 o 
  13   1   2       30.46       39.73      3.92 o 
  14   1   2      276.03      265.11      7.12 o 
  15   1   2      607.22      601.65     12.55 o 
  16   1   2       74.06       74.28      6.45 o 
  17   1   2       20.45       20.51      5.71 o 
  18   1   2      221.59      258.19     18.24 o 
  19   1   2       12.50       30.85      7.54 o 
  20   1   2        2.29       -0.72      8.28 o 
  21   1   2       18.95        6.71      8.94 o 
   0   2   2      856.47      710.98     11.52 o 
   1   2   2     2845.99     2582.40     19.15 o 
   2   2   2      821.14      873.26      8.39 o 
   3   2   2      446.95      446.14      5.57 o 
   4   2   2        0.24        2.04      1.73 o 
   5   2   2        1.75       -0.26      1.64 o 
   6   2   2      598.73      608.21      6.34 o 
   7   2   2      203.82      212.67      5.56 o 
   8   2   2        0.80       -2.36      2.36 o 
   9   2   2        9.33        6.71      2.02 o 
  10   2   2      262.28      281.97      6.19 o 
  11   2   2       30.46       27.14      3.59 o 
  12   2   2       48.78       51.77      4.32 o 
  13   2   2       53.72       61.71      4.28 o 
  14   2   2       28.45       30.35      4.41 o 
  15   2   2       58.02       38.21      5.63 o 
  16   2   2        0.92        4.28      5.12 o 
  17   2   2        2.50       -0.15      5.20 o 
  18   2   2        8.89       11.56      7.00 o 
  19   2   2        6.75        7.65      7.10 o 
  20   2   2       10.79       -8.28      8.28 o 
  21   2   2      116.15      120.85     11.49 o 
   0   3   2    37617.74    37391.45    368.57 o 
   1   3   2       27.53       39.04      2.51 o 
   2   3   2    10755.57    10416.04     84.40 o 
   3   3   2      996.18      949.86      9.40 o 
   4   3   2        0.02        1.55      1.85 o 
   5   3   2       85.13       96.19      2.48 o 
   6   3   2      582.75      681.11      6.97 o 
   7   3   2       20.53       23.15      2.21 o 
   8   3   2     1291.12     1362.13     12.97 o 
   9   3   2      387.97      421.36      6.19 o 
  10   3   2      561.93      546.37      9.27 o 
  11   3   2       87.94       92.84      4.19 o 
  12   3   2      102.06      105.84      4.47 o 
  13   3   2      216.19      224.16      6.41 o 
  14   3   2        0.51        6.51      4.12 o 
  15   3   2       65.96       86.84      6.49 o 
  16   3   2       14.93       15.71      5.47 o 
  17   3   2       13.01       -1.77      5.17 o 
  18   3   2       20.48       38.18     12.68 o 
  19   3   2        0.21        3.22      7.25 o 
  20   3   2       21.65        3.29      8.28 o 
  21   3   2        4.89        3.01      8.90 o 
   0   4   2     2125.22     2205.31     27.30 o 
   1   4   2     6131.57     5734.44     45.71 o 
   2   4   2     2198.42     2166.86     19.11 o 
   3   4   2     8218.62     8111.09     57.39 o 
   4   4   2     3887.08     3841.92     26.19 o 
   5   4   2      871.49      912.18      8.18 o 
   6   4   2      271.73      257.60      4.48 o 
   7   4   2     4625.27     4767.81     33.90 o 
   8   4   2     1407.73     1514.44     13.64 o 
   9   4   2        2.69       -0.97      2.23 o 
  10   4   2       41.77       35.73      3.52 o 
  11   4   2      464.81      491.98      8.32 o 
  12   4   2        0.24       -3.19      3.19 o 
  13   4   2      171.24      132.91      5.77 o 
  14   4   2       44.63       30.24      4.68 o 
  15   4   2       20.33        5.67      6.40 o 
  16   4   2      200.45      153.29      7.77 o 
  17   4   2        0.63       -5.70      5.70 o 
  18   4   2       50.80       61.00      8.12 o 
  19   4   2        5.31       -8.05      8.05 o 
  20   4   2        0.31        2.28      8.46 o 
  21   4   2       23.86       23.56      9.39 o 
   0   5   2       96.65      120.80      5.05 o 
   1   5   2     3152.32     3390.32     27.99 o 
   2   5   2     1513.36     1376.73     12.19 o 
   3   5   2     4218.90     4377.95     31.21 o 
   4   5   2     1314.70     1479.32     12.20 o 
   5   5   2     1063.07     1060.06      9.67 o 
   7   5   2      408.77      387.24      5.87 o 
   8   5   2      245.32      251.70      5.76 o 
   9   5   2        0.58        2.27      2.19 o 
  10   5   2      470.31      441.21      7.78 o 
  11   5   2      278.43      305.83      6.60 o 
  12   5   2       13.04       11.66      3.33 o 
  13   5   2        1.97        4.26      4.24 o 
  14   5   2       78.90       72.37      5.48 o 
  15   5   2      122.42      115.81      7.02 o 
  16   5   2        3.00       -1.86      5.77 o 
  17   5   2        5.06        5.05      6.91 o 
  18   5   2      356.93      434.68     14.16 o 
  19   5   2        1.79        7.74      7.25 o 
  20   5   2        3.64       -8.12      8.12 o 
  21   5   2       12.46       11.72     10.52 o 
   0   6   2      288.08      388.26      7.47 o 
   1   6   2     1376.38     1282.25     12.64 o 
   2   6   2      682.25      629.97      7.33 o 
   3   6   2      469.46      417.84      4.83 o 
   4   6   2     1363.37     1447.70     11.81 o 
   5   6   2      987.48     1044.95      9.61 o 
   6   6   2     1310.85     1301.48     12.30 o 
   7   6   2      156.38      156.67      4.06 o 
   8   6   2      348.70      352.57      7.96 o 
   9   6   2       10.69       10.76      2.51 o 
  10   6   2      150.64      148.62      5.13 o 
  11   6   2     1653.60     1644.65     17.29 o 
  12   6   2       12.65       10.92      3.26 o 
  13   6   2      650.73      624.82     12.81 o 
  14   6   2       15.40       19.77      5.22 o 
  15   6   2       34.62       26.13      5.51 o 
  16   6   2        3.52        6.36      5.83 o 
  17   6   2       14.36       15.76      7.07 o 
  18   6   2        0.90        9.99      7.50 o 
  19   6   2      115.83      132.57     20.29 o 
  20   6   2        1.12       -3.51     13.41 o 
  21   6   2       24.27       39.17     11.51 o 
   0   7   2     7164.39     6942.87     60.53 o 
   1   7   2        8.28       -1.51      1.51 o 
   2   7   2      390.17      355.78      4.40 o 
   3   7   2      984.37      993.40      8.56 o 
   4   7   2       67.11       70.09      2.67 o 
   5   7   2      967.65     1000.46      9.95 o 
   6   7   2      238.84      252.78      5.14 o 
   7   7   2       98.56      100.51      3.71 o 
   8   7   2     1146.88     1180.65     13.94 o 
   9   7   2        2.24        1.16      2.31 o 
  10   7   2      297.23      315.55      6.55 o 
  11   7   2     1323.58     1331.55     14.04 o 
  12   7   2      451.61      445.11      8.61 o 
  13   7   2       12.89       20.17      4.57 o 
  14   7   2       27.53       28.11      4.95 o 
  15   7   2        2.15        6.17      5.04 o 
  16   7   2       12.37       14.50      6.06 o 
  17   7   2       39.07       37.74      8.80 o 
  18   7   2       34.67       48.02     11.43 o 
  19   7   2      145.72      171.17     15.79 o 
  20   7   2        0.07        1.95      9.71 o 
  21   7   2       48.09       53.51     11.76 o 
   0   8   2     4549.01     4521.09     42.50 o 
   1   8   2      565.92      529.23      5.65 o 
   2   8   2     4170.73     4490.34     29.91 o 
   3   8   2     1409.94     1541.43     12.67 o 
   4   8   2       17.84       13.88      2.28 o 
   5   8   2      552.12      551.05      7.42 o 
   6   8   2       59.98       78.74      3.50 o 
   7   8   2      151.97      169.01      4.98 o 
   8   8   2      502.46      463.23      8.24 o 
   9   8   2      424.95      387.49      7.86 o 
  10   8   2        0.53        8.05      2.82 o 
  11   8   2      329.96      341.55      8.35 o 
  12   8   2     2304.13     2256.02     21.80 o 
  13   8   2       84.54       82.91      4.99 o 
  14   8   2       56.43       64.25      5.67 o 
  15   8   2       57.01       60.68      6.93 o 
  16   8   2       62.97       58.46      9.02 o 
  17   8   2       90.42      127.61     15.41 o 
  18   8   2      102.16      102.72     12.96 o 
  19   8   2       76.51       75.01     12.44 o 
  20   8   2       56.06       56.98     11.59 o 
  21   8   2       19.13       14.56     10.76 o 
   0   9   2     1804.20     1835.20     20.70 o 
   1   9   2     1774.01     1730.42     13.35 o 
   2   9   2     2444.55     2597.03     18.70 o 
   3   9   2     5113.22     5345.34     36.69 o 
   4   9   2    10448.90    11363.42     83.23 o 
   5   9   2     8299.83     8760.62     62.97 o 
   6   9   2      373.54      442.62      7.71 o 
   7   9   2      348.27      332.64      7.63 o 
   8   9   2      597.47      614.71      9.67 o 
   9   9   2      252.18      259.54      6.31 o 
  10   9   2     1574.28     1583.33     20.70 o 
  11   9   2      691.26      685.57     10.54 o 
  12   9   2     1806.73     1777.89     19.30 o 
  13   9   2      619.99      623.68     10.96 o 
  14   9   2       96.29       96.53      6.63 o 
  15   9   2        1.39        1.64      5.67 o 
  16   9   2       73.38       84.58     16.54 o 
  17   9   2       25.67       29.87      8.73 o 
  18   9   2       17.52       26.70     10.50 o 
  19   9   2        0.80       47.62     11.43 o 
  20   9   2        0.75       -2.60      9.77 o 
   0  10   2     1018.94      975.21     14.12 o 
   1  10   2       12.75        6.47      2.76 o 
   2  10   2     2273.74     2364.37     17.59 o 
   3  10   2       18.75        9.70      2.60 o 
   4  10   2     1580.24     1531.60     14.93 o 
   5  10   2     1332.19     1408.41     17.10 o 
   6  10   2      429.84      435.01      8.02 o 
   7  10   2      552.11      595.31     12.15 o 
   8  10   2      470.45      417.98      9.85 o 
   9  10   2       20.85       25.59      3.44 o 
  10  10   2        1.57        0.23      3.25 o 
  11  10   2     1324.87     1311.42     15.98 o 
  12  10   2      345.74      342.64      8.97 o 
  13  10   2      643.13      611.11     11.85 o 
  14  10   2       35.22       34.34      5.77 o 
  15  10   2       29.05       22.72      7.18 o 
  16  10   2        8.61        7.53      7.93 o 
  17  10   2       78.76       87.33     10.18 o 
  18  10   2        0.63       -0.50      9.91 o 
  19  10   2      294.52      299.75     17.87 o 
  20  10   2       27.55       33.94     16.27 o 
   0  11   2      111.33      148.85      5.50 o 
   1  11   2      418.15      426.19      6.01 o 
   2  11   2     1103.64     1149.85     12.41 o 
   3  11   2      863.17      838.99      9.75 o 
   4  11   2        1.51        1.33      2.58 o 
   5  11   2       59.07       56.22      4.57 o 
   6  11   2      158.79      185.32      6.89 o 
   7  11   2        0.42        0.91      3.33 o 
   8  11   2       66.57       61.01      4.00 o 
   9  11   2       73.51       84.80      5.15 o 
  10  11   2     1336.11     1307.06     15.10 o 
  11  11   2      922.02      875.66     13.70 o 
  12  11   2       50.56       47.09      5.91 o 
  13  11   2       14.34        8.47      4.65 o 
  14  11   2       56.91       62.39      6.47 o 
  15  11   2       76.89       84.71      8.56 o 
  16  11   2       34.68       48.43      8.80 o 
  17  11   2       12.30       18.66      8.28 o 
  18  11   2       14.64        2.13     11.47 o 
  19  11   2       47.48       55.90     12.91 o 
  20  11   2        0.69       10.31     11.48 o 
   0  12   2      147.48      141.65      8.64 o 
   1  12   2     1846.81     1800.13     16.15 o 
   2  12   2      711.68      738.80      9.10 o 
   3  12   2      198.59      176.39      4.65 o 
   4  12   2      227.44      213.88      6.01 o 
   5  12   2      169.34      143.55      7.02 o 
   6  12   2      189.30      196.77      5.78 o 
   7  12   2       65.40       55.33      4.48 o 
   8  12   2      175.28      179.13      6.35 o 
   9  12   2     1838.02     1774.33     20.78 o 
  10  12   2       16.87       13.25      3.59 o 
  11  12   2      926.47      829.95     15.27 o 
  12  12   2      493.74      449.09     11.44 o 
  13  12   2        5.56        9.89      5.28 o 
  14  12   2       62.79       59.93      7.12 o 
  15  12   2        0.12        1.00      7.03 o 
  16  12   2       84.84       71.27     11.84 o 
  17  12   2      209.85      228.09     13.79 o 
  18  12   2        5.94        9.06     10.09 o 
  19  12   2       36.34       34.50     11.66 o 
  20  12   2        7.68        2.80     14.32 o 
   0  13   2      466.71      479.92     13.78 o 
   1  13   2       11.10        8.59      2.24 o 
   2  13   2      733.15      779.39      9.74 o 
   3  13   2      364.42      371.72      6.63 o 
   4  13   2      775.82      832.05     10.44 o 
   5  13   2      462.33      535.43      9.69 o 
   6  13   2      146.55      153.78      5.90 o 
   7  13   2       46.04       35.38      4.27 o 
   8  13   2      508.27      471.70     12.38 o 
   9  13   2      568.57      565.74     11.81 o 
  10  13   2        9.70        7.64      5.04 o 
  11  13   2       68.40       71.75      6.77 o 
  12  13   2       70.85       69.14      6.42 o 
  13  13   2      351.99      331.91     13.21 o 
  14  13   2       22.84       31.43      6.86 o 
  15  13   2      134.85      155.56     10.33 o 
  16  13   2       25.80       12.36      8.35 o 
  17  13   2       10.41       10.35      8.72 o 
  18  13   2       21.63       13.38     10.77 o 
  19  13   2        0.17        2.40     10.31 o 
   0  14   2        1.03        4.46      4.74 o 
   1  14   2      712.35      731.61      8.82 o 
   2  14   2        3.89        7.51      2.73 o 
   3  14   2       27.81       29.56      3.26 o 
   4  14   2        2.79       -1.02      2.67 o 
   5  14   2       30.15       22.24      4.00 o 
   6  14   2       88.93      126.97      5.92 o 
   7  14   2      329.49      299.06      8.26 o 
   8  14   2       55.55       52.95      5.29 o 
   9  14   2      390.30      417.14     10.45 o 
  10  14   2       14.92        6.96      5.59 o 
  11  14   2       85.38       72.90      6.66 o 
  12  14   2       51.61       50.15      6.31 o 
  13  14   2      280.96      298.93     11.21 o 
  14  14   2      133.54      157.07      9.30 o 
  15  14   2       11.46       13.00      7.64 o 
  16  14   2      234.44      222.93     13.08 o 
  17  14   2       42.53       49.84     11.38 o 
  18  14   2       19.66       11.35     10.87 o 
  19  14   2       19.67       28.28     11.38 o 
   0  15   2       81.36       74.40      5.57 o 
   1  15   2       11.93        5.44      2.92 o 
   2  15   2       20.90       18.41      3.02 o 
   3  15   2      142.02      144.43      5.44 o 
   4  15   2        7.50        1.43      2.81 o 
   5  15   2       49.20       48.49      4.86 o 
   6  15   2      260.28      235.32      7.78 o 
   7  15   2       39.72       27.78      4.91 o 
   8  15   2       76.20       57.27      5.72 o 
   9  15   2      391.60      413.10     12.11 o 
  10  15   2      399.61      400.43     12.15 o 
  11  15   2        0.75        5.75      5.75 o 
  12  15   2        8.96        8.36      6.89 o 
  13  15   2       82.06       87.63      8.00 o 
  14  15   2        1.78       -1.07      6.33 o 
  15  15   2       18.95       11.23      7.80 o 
  16  15   2        0.01        3.24      8.14 o 
  17  15   2       34.13       42.42     14.86 o 
  18  15   2       19.06        7.17     10.96 o 
   0  16   2     4997.16     4697.90     50.15 o 
   1  16   2      143.85      131.92      4.90 o 
   2  16   2      173.17      183.45      5.16 o 
   3  16   2      113.73      110.09      4.53 o 
   4  16   2      101.42      102.57      4.32 o 
   5  16   2        7.47        3.56      3.98 o 
   6  16   2        6.87        0.78      4.45 o 
   7  16   2      132.75      121.41      6.67 o 
   8  16   2      333.74      264.05     11.95 o 
   9  16   2       31.17       12.68      5.95 o 
  10  16   2        4.57        1.09      5.80 o 
  11  16   2       79.80       92.01      8.95 o 
  12  16   2       43.70       46.58      7.22 o 
  13  16   2        5.86       -0.69      6.30 o 
  14  16   2        0.40        2.57      7.09 o 
  15  16   2       11.27       11.28      9.68 o 
  16  16   2       19.22       10.09      8.93 o 
  17  16   2        1.55       -4.06     10.41 o 
  18  16   2        8.54        3.84     10.36 o 
   0  17   2      359.95      397.11     10.99 o 
   1  17   2      281.04      280.79      6.36 o 
   2  17   2        8.64       12.25      3.55 o 
   3  17   2        4.72        0.25      3.23 o 
   4  17   2      308.04      330.61      6.87 o 
   5  17   2      143.39      139.70      6.28 o 
   6  17   2       10.84       12.37      4.49 o 
   7  17   2      566.33      488.15     13.33 o 
   8  17   2      109.06      105.44      8.05 o 
   9  17   2      116.16      113.54      8.62 o 
  10  17   2      148.52      134.82     16.61 o 
  11  17   2      156.12      170.73     10.43 o 
  12  17   2      128.18      126.12      9.04 o 
  13  17   2       98.30      102.83      8.89 o 
  14  17   2       87.52       81.40      9.49 o 
  15  17   2       45.12       44.12     10.30 o 
  16  17   2       37.34       36.61      9.49 o 
  17  17   2       16.24       21.09     16.94 o 
   0  18   2       19.89       13.97      5.66 o 
   1  18   2      739.58      755.94     10.25 o 
   2  18   2      133.77      128.46      5.34 o 
   3  18   2      180.78      195.60      6.10 o 
   4  18   2        0.01       -1.72      3.29 o 
   5  18   2       41.20       32.95      5.45 o 
   6  18   2      136.86      158.44      7.88 o 
   7  18   2      278.48      237.62     11.65 o 
   8  18   2       73.48       80.28      7.89 o 
   9  18   2      512.56      484.09     16.23 o 
  10  18   2      151.06      125.15     13.30 o 
  11  18   2       23.94       17.56      7.99 o 
  12  18   2      136.19      144.73     12.78 o 
  13  18   2        0.44        4.31      7.15 o 
  14  18   2       13.90       13.04      8.14 o 
  15  18   2       44.83       47.01      9.44 o 
  16  18   2      192.87      181.53     12.74 o 
  17  18   2        0.38        2.33     15.41 o 
   0  19   2      295.49      312.29     10.45 o 
   1  19   2        5.26       12.15      4.46 o 
   2  19   2      827.97      852.06     12.39 o 
   3  19   2        2.72       -3.65      3.65 o 
   4  19   2      429.57      413.54      9.63 o 
   5  19   2        0.01       -4.88      4.88 o 
   6  19   2      837.54      790.23     15.36 o 
   7  19   2        2.01        8.20      5.48 o 
   8  19   2       39.17       58.18      8.42 o 
   9  19   2      299.88      281.70     13.72 o 
  10  19   2       16.16       15.09      7.74 o 
  11  19   2       27.42       26.09      9.02 o 
  12  19   2        8.30        6.23      7.80 o 
  13  19   2       62.73       75.15     10.38 o 
  14  19   2       10.45        8.17      8.52 o 
  15  19   2      118.51      116.91     13.53 o 
  16  19   2        1.11       13.74      8.76 o 
   0  20   2     1250.73     1188.24     20.20 o 
   1  20   2      183.56      180.00      6.55 o 
   2  20   2      218.26      209.02      7.36 o 
   3  20   2       17.94       15.24      4.69 o 
   4  20   2      136.56      132.01      6.57 o 
   5  20   2       19.20       29.39      5.63 o 
   6  20   2        3.05        3.73      5.63 o 
   7  20   2        2.64        3.17      6.13 o 
   8  20   2      220.63      200.68     10.45 o 
   9  20   2       92.98      115.43     10.38 o 
  10  20   2       76.09       84.07      9.88 o 
  11  20   2        7.67        6.72      8.14 o 
  12  20   2       31.65       12.99      8.42 o 
  13  20   2      107.00      104.57      9.90 o 
  14  20   2       57.13       49.70     15.03 o 
  15  20   2        7.40       -8.47      8.47 o 
  16  20   2        0.26        7.49     20.20 o 
   0  21   2     1053.31     1058.38     20.13 o 
   1  21   2      181.78      191.30      7.34 o 
   2  21   2       76.16       71.94      5.90 o 
   3  21   2       76.80       71.33      6.65 o 
   4  21   2        3.53       -2.93      5.15 o 
   5  21   2        1.67        1.97      5.45 o 
   6  21   2        7.67        6.73      5.82 o 
   7  21   2        6.77        3.44      6.04 o 
   8  21   2      107.92      117.05      9.13 o 
   9  21   2       49.66       49.04      9.81 o 
  10  21   2      128.35      128.66     13.13 o 
  11  21   2      182.04      184.65     16.54 o 
  12  21   2       68.00       76.72     10.90 o 
  13  21   2        4.11       -7.65      7.65 o 
  14  21   2       50.53       63.41     10.25 o 
  15  21   2        2.15       -2.10      8.76 o 
   0  22   2       46.92       58.11      9.70 o 
   1  22   2       43.07       58.78      7.47 o 
   2  22   2      463.45      459.99     12.05 o 
   3  22   2       49.12       52.13      6.51 o 
   4  22   2       93.14       98.87      7.50 o 
   5  22   2       13.10       11.63      5.95 o 
   6  22   2       12.57        5.71      6.10 o 
   7  22   2       95.36       83.52      7.84 o 
   8  22   2        6.07        2.37      7.27 o 
   9  22   2        0.28       -1.35      6.84 o 
  10  22   2        8.43        8.71      7.45 o 
  11  22   2        9.57       20.31      7.90 o 
  12  22   2       18.07       22.88      8.11 o 
  13  22   2       79.48       71.82      9.64 o 
  14  22   2       29.10       29.61      9.33 o 
   0  23   2      288.53      259.55     22.98 o 
   1  23   2       11.08        6.86      6.01 o 
   2  23   2        4.40       -0.03      5.73 o 
   3  23   2        3.28        6.73      5.83 o 
   4  23   2      421.16      444.62     12.36 o 
   5  23   2      171.67      184.16     12.97 o 
   6  23   2       84.94       94.57      7.89 o 
   7  23   2        4.04        3.90      6.26 o 
   8  23   2       22.26       15.29      8.25 o 
   9  23   2       44.71       34.90      7.98 o 
  10  23   2       81.34       72.17      9.69 o 
  11  23   2        0.55        0.28      7.68 o 
  12  23   2        1.47        9.05      7.83 o 
  13  23   2       19.71       36.85     10.91 o 
   0  24   2       10.11       20.32      9.03 o 
   1  24   2        7.35       12.52      6.18 o 
   2  24   2      242.12      240.69     10.20 o 
   3  24   2       76.02       82.87      7.84 o 
   4  24   2       13.66        5.85      6.14 o 
   5  24   2       80.64       70.38      8.12 o 
   6  24   2       96.26      129.52      8.74 o 
   7  24   2        9.34       13.37      6.93 o 
   8  24   2        4.86       -2.65      7.56 o 
   9  24   2       54.06       59.20      8.58 o 
  10  24   2      174.65      165.75     10.81 o 
  11  24   2      138.05      147.40     10.60 o 
  12  24   2        3.25        3.80      7.96 o 
   0  25   2        1.31       -8.63      8.63 o 
   1  25   2       15.05       13.89      6.85 o 
   2  25   2       22.24       15.67      6.54 o 
   3  25   2        5.67        0.78      6.34 o 
   4  25   2       19.41       10.57      6.55 o 
   5  25   2        0.74        4.10      6.71 o 
   6  25   2        7.77       -1.22      7.50 o 
   7  25   2      154.50      158.92      9.66 o 
   8  25   2       45.16       38.95      7.92 o 
   9  25   2        1.42        2.17      7.58 o 
  10  25   2       33.29       36.02      8.64 o 
  11  25   2       78.84       92.19     10.52 o 
   0  26   2      345.76      350.33     16.96 o 
   1  26   2       99.94       88.97      8.31 o 
   2  26   2       96.79       87.84      9.14 o 
   3  26   2       51.12       62.55      7.77 o 
   4  26   2        3.74        7.13      6.76 o 
   5  26   2       46.82       34.57      7.60 o 
   6  26   2        0.27       -3.28      6.87 o 
   7  26   2       39.90       47.10     10.71 o 
   8  26   2       12.55       10.47      8.00 o 
   9  26   2      107.35      117.49     10.58 o 
  10  26   2       91.76       92.19      9.54 o 
   0  27   2        0.79       -2.13      9.64 o 
   1  27   2        0.38       -3.14      6.64 o 
   2  27   2        0.38       -3.87      6.67 o 
   3  27   2       24.84       37.04      9.90 o 
   4  27   2       53.71       57.34      7.82 o 
   5  27   2       53.48       56.77      8.94 o 
   6  27   2        0.34        5.87      7.75 o 
   7  27   2        5.09        3.83      7.67 o 
   8  27   2       16.78        1.33      7.69 o 
   0  28   2       13.01       30.45     11.38 o 
   1  28   2        8.81        3.78      8.58 o 
   2  28   2      203.36      216.67     11.44 o 
   3  28   2        1.96       -3.09      7.64 o 
   4  28   2       44.07       34.16      8.73 o 
   5  28   2       98.81      101.11      9.88 o 
   6  28   2        1.87       -3.41      7.77 o 
   0  29   2       11.98      -10.56     10.56 o 
   1  29   2       22.35       15.41      8.28 o 
   2  29   2        4.23        2.81      7.96 o 
   3  29   2       21.10       27.79      8.28 o 
   1   1   3    44258.48    44505.45    304.31 o 
   2   1   3     2803.48     2672.46     20.33 o 
   3   1   3      130.17      108.31      3.25 o 
   4   1   3        0.61        4.22      2.32 o 
   5   1   3      552.50      577.67      8.65 o 
   6   1   3     4043.73     4124.50     44.25 o 
   7   1   3      602.64      552.41     11.79 o 
   8   1   3      678.59      677.46      8.79 o 
   9   1   3     3996.31     4041.98     38.94 o 
  10   1   3      357.43      371.02      7.22 o 
  11   1   3        0.77        3.55      2.96 o 
  12   1   3      272.22      238.01      7.18 o 
  13   1   3      297.69      287.46      7.99 o 
  14   1   3       41.59       32.30      4.60 o 
  15   1   3      328.50      291.45      8.32 o 
  16   1   3       47.02       31.83      4.94 o 
  17   1   3       54.78       74.17      5.86 o 
  18   1   3       16.85       18.71      5.51 o 
  19   1   3        0.05        3.28      5.49 o 
  20   1   3       41.63       30.93      7.18 o 
  21   1   3       13.05       -2.67      6.98 o 
   1   2   3    12226.98    12165.25     89.25 o 
   2   2   3       43.16       34.23      2.54 o 
   3   2   3      695.85      654.60      8.45 o 
   4   2   3     3537.49     3669.51     34.45 o 
   5   2   3     2246.61     2228.00     23.92 o 
   6   2   3     1814.99     1747.85     17.84 o 
   7   2   3        0.06        0.19      2.22 o 
   8   2   3     1592.12     1563.42     18.22 o 
   9   2   3      163.00      148.33      4.23 o 
  10   2   3      754.95      729.40      9.53 o 
  11   2   3      152.58      135.01      5.21 o 
  12   2   3     1748.28     1715.22     25.93 o 
  13   2   3      594.99      627.49     11.38 o 
  14   2   3       95.84      102.53      5.84 o 
  15   2   3      547.78      423.61     10.25 o 
  16   2   3       49.51       62.88      5.54 o 
  17   2   3       39.74       24.04      5.58 o 
  18   2   3       50.64       64.81      6.42 o 
  19   2   3       55.50       38.56      6.86 o 
  20   2   3       17.00        6.96      5.94 o 
  21   2   3       14.26        7.48      7.31 o 
   1   3   3     6506.96     6784.79     51.63 o 
   2   3   3     1201.35     1079.10     10.65 o 
   3   3   3     2581.78     2799.41     23.61 o 
   4   3   3       10.34       12.92      2.70 o 
   5   3   3     1843.91     1808.38     21.11 o 
   6   3   3     1077.04     1062.64     15.74 o 
   7   3   3      729.65      792.43     10.34 o 
   8   3   3      356.88      350.39      5.76 o 
   9   3   3      121.88      135.42      3.84 o 
  10   3   3       17.43       29.10      3.10 o 
  11   3   3     1923.75     1874.54     19.11 o 
  12   3   3        0.42       -1.95      3.60 o 
  13   3   3       49.67       48.95      6.13 o 
  14   3   3        0.06        5.07      4.51 o 
  15   3   3      432.24      399.36     12.91 o 
  16   3   3      150.47      118.34      7.18 o 
  17   3   3       18.14        6.71      7.98 o 
  18   3   3        0.60       -1.92      5.19 o 
  19   3   3      143.32      161.77      8.39 o 
  20   3   3       86.99       81.36      9.00 o 
  21   3   3        2.73        1.67      7.12 o 
   1   4   3        0.27        2.16      2.33 o 
   2   4   3      256.66      298.08      5.89 o 
   3   4   3        3.88        0.79      2.40 o 
   4   4   3     1894.75     1994.82     19.33 o 
   5   4   3      238.40      242.69      6.55 o 
   6   4   3       70.26       74.56      5.56 o 
   7   4   3        3.53        6.86      3.06 o 
   8   4   3      593.11      609.44      7.70 o 
   9   4   3       85.13       78.20      3.09 o 
  10   4   3      314.99      330.62      6.05 o 
  11   4   3        1.87        4.00      2.88 o 
  12   4   3     1463.91     1400.80     16.26 o 
  13   4   3      150.04      130.22      7.97 o 
  14   4   3      172.57      151.48      7.07 o 
  15   4   3        3.86       -0.19      4.82 o 
  16   4   3       61.09       57.65      6.17 o 
  17   4   3       10.54       24.37      5.75 o 
  18   4   3       11.98       12.83      5.49 o 
  19   4   3       15.96        5.44      6.59 o 
  20   4   3        0.85       -0.51      5.88 o 
  21   4   3       31.41        3.92      7.12 o 
   1   5   3       88.05      100.92      3.38 o 
   2   5   3      104.48      121.29      4.09 o 
   3   5   3      506.31      451.01      7.99 o 
   4   5   3      629.12      672.28     10.28 o 
   5   5   3      295.63      355.99      8.32 o 
   6   5   3       35.40       31.68      2.74 o 
   7   5   3      216.16      223.80      6.45 o 
   8   5   3        0.00        0.53      2.23 o 
   9   5   3        3.57        2.48      2.22 o 
  10   5   3       11.87       14.73      2.53 o 
  11   5   3      405.91      392.71      9.87 o 
  12   5   3      105.09      114.03      5.56 o 
  13   5   3      236.78      200.96      8.00 o 
  14   5   3      106.83      112.02      6.60 o 
  15   5   3        2.38       11.66      4.96 o 
  16   5   3       39.84       35.51      5.72 o 
  17   5   3       18.06       35.92      6.10 o 
  18   5   3        0.01       -5.42      5.42 o 
  19   5   3        0.03       -2.19      5.67 o 
  20   5   3       42.56       41.47      7.73 o 
  21   5   3       54.65       76.04      7.52 o 
   1   6   3      113.96      114.28      3.75 o 
   2   6   3        1.77        3.50      2.85 o 
   3   6   3      140.60      164.88      5.90 o 
   4   6   3     1013.58     1048.38     17.81 o 
   5   6   3       31.29       44.90      4.73 o 
   6   6   3        0.69        3.29      2.94 o 
   7   6   3      146.98      141.16      5.07 o 
   8   6   3        0.65        5.23      2.35 o 
   9   6   3       14.92       19.19      2.85 o 
  10   6   3       97.69      110.89      4.31 o 
  11   6   3     1739.29     1700.19     17.44 o 
  12   6   3       65.22       70.34      4.47 o 
  13   6   3      424.22      377.71     13.20 o 
  14   6   3       84.12       87.49      5.91 o 
  15   6   3       19.58       17.21      4.92 o 
  16   6   3        7.52       11.77      5.35 o 
  17   6   3       81.36       84.09      7.67 o 
  18   6   3        9.82       11.08      5.82 o 
  19   6   3        1.27        1.00      5.71 o 
  20   6   3      105.05      106.97      7.82 o 
  21   6   3       98.37       90.20      9.21 o 
   1   7   3      498.00      476.86      9.19 o 
   2   7   3      329.06      310.37      7.43 o 
   3   7   3     1053.31     1072.57     14.09 o 
   4   7   3     3317.75     3706.60     32.23 o 
   5   7   3      178.85      170.06      5.71 o 
   6   7   3      710.70      710.43     11.61 o 
   7   7   3       12.88       22.96      3.12 o 
   8   7   3        5.83        5.87      2.39 o 
   9   7   3        9.37       13.89      2.66 o 
  10   7   3      300.27      293.02      6.07 o 
  11   7   3       34.69       61.09      4.86 o 
  12   7   3        7.16       10.94      3.62 o 
  13   7   3       19.79       19.81      4.41 o 
  14   7   3       11.83       13.15      7.67 o 
  15   7   3      312.64      332.31      9.63 o 
  16   7   3        0.92        6.63      5.27 o 
  17   7   3      108.82      114.79      7.41 o 
  18   7   3       62.99       85.14      7.00 o 
  19   7   3      143.81      137.44      8.23 o 
  20   7   3        0.20        0.20      6.31 o 
  21   7   3        3.39        9.24      6.81 o 
   1   8   3     1123.91     1120.04     14.43 o 
   2   8   3     2765.22     2818.46     31.09 o 
   3   8   3      185.70      188.14      5.33 o 
   4   8   3     3152.68     3407.26     33.69 o 
   5   8   3      545.35      552.90     10.70 o 
   6   8   3      156.71      182.75      5.50 o 
   7   8   3       36.54       30.09      2.95 o 
   8   8   3      378.63      391.53      8.39 o 
   9   8   3      229.25      241.23      5.53 o 
  10   8   3      509.14      498.35      8.33 o 
  11   8   3      211.71      215.87      6.23 o 
  12   8   3     5496.31     5263.14     46.70 o 
  13   8   3        3.90       -3.93      3.93 o 
  14   8   3       97.23       94.48      5.80 o 
  15   8   3        3.01        2.75      6.89 o 
  16   8   3        2.61       -2.81      5.13 o 
  17   8   3       39.88       43.82      6.28 o 
  18   8   3       73.39       78.01      6.94 o 
  19   8   3        0.37        2.51      5.92 o 
  20   8   3      227.72      236.19     14.36 o 
   1   9   3     1233.03     1290.79     17.53 o 
   2   9   3       36.70       31.82      4.14 o 
   3   9   3      310.46      393.89      9.43 o 
   4   9   3       58.05       70.53      4.33 o 
   5   9   3      746.45      791.48     11.19 o 
   6   9   3      285.46      327.52      9.64 o 
   7   9   3       13.43       13.96      2.59 o 
   8   9   3        2.96        4.84      2.57 o 
   9   9   3      298.65      309.43      7.16 o 
  10   9   3      478.76      451.42      8.67 o 
  11   9   3      381.62      429.14      8.52 o 
  12   9   3      108.03      111.90      5.78 o 
  13   9   3      275.71      265.51      7.99 o 
  14   9   3      238.42      250.41     10.30 o 
  15   9   3        9.11       19.90      5.79 o 
  16   9   3        0.44       -2.91      5.77 o 
  17   9   3        0.85       -0.68      5.51 o 
  18   9   3       67.78       67.82      6.83 o 
  19   9   3        9.01        3.75      6.03 o 
  20   9   3       52.77       38.63      7.57 o 
   1  10   3     1078.43     1043.77     13.20 o 
   2  10   3     3541.62     3567.62     33.24 o 
   3  10   3      871.86      893.63     12.92 o 
   4  10   3      281.26      312.23      7.60 o 
   5  10   3      575.99      627.71     10.63 o 
   6  10   3        7.47        8.05      2.34 o 
   7  10   3      346.52      359.67      6.04 o 
   8  10   3       74.10       79.92      4.27 o 
   9  10   3      121.63      125.36      4.55 o 
  10  10   3     1457.37     1395.80     18.22 o 
  11  10   3     1865.53     1734.35     20.27 o 
  12  10   3       58.86       60.80      4.62 o 
  13  10   3      439.89      440.04      9.74 o 
  14  10   3      210.43      216.03     13.80 o 
  15  10   3      277.71      260.13     12.79 o 
  16  10   3        0.16       -3.29      5.70 o 
  17  10   3       52.84       66.29      7.21 o 
  18  10   3       13.56       21.76      5.94 o 
  19  10   3        1.58       -5.80      5.80 o 
  20  10   3        0.07        5.20     11.20 o 
   1  11   3      129.73      134.81      4.73 o 
   2  11   3      456.97      417.73      7.88 o 
   3  11   3      307.55      270.13      7.37 o 
   4  11   3     1501.87     1638.69     19.88 o 
   5  11   3       28.96       21.00      2.56 o 
   6  11   3      201.25      221.10      6.84 o 
   7  11   3       67.06       70.97      3.18 o 
   8  11   3       12.69       12.67      3.04 o 
   9  11   3       66.31       70.24      6.45 o 
  10  11   3      266.76      247.38      7.26 o 
  11  11   3      497.82      514.20      9.99 o 
  12  11   3        5.48       10.28      4.40 o 
  13  11   3      222.35      201.96      7.44 o 
  14  11   3      178.39      182.84      8.20 o 
  15  11   3       89.41      100.96      7.57 o 
  16  11   3        0.48       -4.12      5.45 o 
  17  11   3       40.66       39.07      6.89 o 
  18  11   3       91.21       82.32      8.64 o 
  19  11   3       42.93       39.78      6.34 o 
  20  11   3       19.76       22.09      6.77 o 
   1  12   3      101.30      117.50      4.80 o 
   2  12   3     1343.84     1470.39     17.55 o 
   3  12   3       81.93       83.19      5.28 o 
   4  12   3       49.11       63.34      3.33 o 
   5  12   3       70.71       57.30      3.56 o 
   6  12   3      131.00      144.47      5.32 o 
   7  12   3       14.93       19.05      2.92 o 
   8  12   3       45.58       34.63      4.31 o 
   9  12   3      299.05      270.85      7.56 o 
  10  12   3      419.45      429.95      9.55 o 
  11  12   3      321.95      320.77     10.53 o 
  12  12   3      666.34      683.93     15.47 o 
  13  12   3       12.74       10.18      4.66 o 
  14  12   3       25.15       20.15      8.54 o 
  15  12   3        3.23       -1.42      6.89 o 
  16  12   3        0.60       -3.62      5.74 o 
  17  12   3       14.41       18.31      6.37 o 
  18  12   3       73.66       83.81      7.94 o 
  19  12   3        7.96        1.88      6.44 o 
   1  13   3       31.93       30.21      2.62 o 
   2  13   3      204.85      197.64      4.87 o 
   3  13   3      380.24      414.37      7.51 o 
   4  13   3        1.68       -0.74      2.75 o 
   5  13   3        4.63        2.85      2.46 o 
   6  13   3      106.85      111.64      4.43 o 
   7  13   3      128.91      127.07      5.18 o 
   8  13   3      108.67      104.23      5.07 o 
   9  13   3       58.11       52.11      5.19 o 
  10  13   3       78.63       74.45      5.73 o 
  11  13   3       39.87       42.51      5.45 o 
  12  13   3       94.32       99.58      6.19 o 
  13  13   3        0.21        9.25      4.99 o 
  14  13   3       29.71       19.63      5.55 o 
  15  13   3       14.69        0.98      5.77 o 
  16  13   3       35.42       34.78      6.65 o 
  17  13   3        2.05       -5.90      5.90 o 
  18  13   3        6.27       15.45      6.43 o 
  19  13   3       18.92       10.60      6.43 o 
   1  14   3      519.48      507.19      8.67 o 
   2  14   3      265.53      281.32      5.16 o 
   3  14   3        5.99        3.41      2.42 o 
   4  14   3        2.49        4.72      2.87 o 
   5  14   3       16.29        9.23      2.73 o 
   6  14   3       95.35      120.64      5.97 o 
   7  14   3       37.09       43.02      4.14 o 
   8  14   3       45.17       41.01      4.72 o 
   9  14   3       28.76       19.51      9.02 o 
  10  14   3      388.17      351.42     10.11 o 
  11  14   3       13.13       10.04      4.87 o 
  12  14   3       20.98       14.71      4.94 o 
  13  14   3       15.84       12.57      5.49 o 
  14  14   3       32.20       37.35      6.50 o 
  15  14   3        4.28       -3.12      5.61 o 
  16  14   3        0.53        2.78      5.92 o 
  17  14   3        1.39        5.41      6.05 o 
  18  14   3        6.13        2.56      7.05 o 
   1  15   3      861.29      844.80      8.92 o 
   2  15   3        0.96       -0.99      2.40 o 
   3  15   3       19.12       12.37      2.65 o 
   4  15   3       19.61       16.12      2.90 o 
   5  15   3      120.60      130.09      4.84 o 
   6  15   3      319.99      270.33      7.53 o 
   7  15   3      535.40      513.90     10.27 o 
   8  15   3       86.06       44.28      6.00 o 
   9  15   3     1319.69     1297.79     17.92 o 
  10  15   3        0.30       -4.56      4.56 o 
  11  15   3       15.70       21.30      5.15 o 
  12  15   3        9.83        6.65      5.16 o 
  13  15   3      536.31      547.18     13.02 o 
  14  15   3      150.36      160.86      8.07 o 
  15  15   3        3.29       -4.14      5.82 o 
  16  15   3       18.78       32.47      8.58 o 
  17  15   3        5.95        7.36      6.05 o 
  18  15   3        1.59       -8.05      8.05 o 
   1  16   3      386.46      362.96      7.03 o 
   2  16   3      939.32      895.35     10.93 o 
   3  16   3       23.64       15.42      3.15 o 
   4  16   3       31.28       30.52      3.62 o 
   5  16   3       29.49       40.21      3.87 o 
   6  16   3      429.33      510.72     12.25 o 
   7  16   3        4.68        0.37      3.88 o 
   8  16   3        3.52       -4.82      4.82 o 
   9  16   3       70.05       59.80      5.13 o 
  10  16   3      283.35      278.49      8.69 o 
  11  16   3      104.80      116.69      7.00 o 
  12  16   3       26.84       30.53      5.96 o 
  13  16   3       92.80      102.90      7.07 o 
  14  16   3        2.73        6.95      5.49 o 
  15  16   3       67.73       63.92      7.01 o 
  16  16   3       84.19       87.36      8.77 o 
  17  16   3       56.64       47.37      7.58 o 
  18  16   3        0.62        6.46     11.72 o 
   1  17   3     1532.90     1480.79     14.49 o 
   2  17   3      165.91      180.28      5.44 o 
   3  17   3      414.40      461.72     11.71 o 
   4  17   3       26.99       25.40      3.82 o 
   5  17   3        1.35       -2.51      3.67 o 
   6  17   3       29.26       21.22      4.44 o 
   7  17   3       69.37       38.96      8.95 o 
   8  17   3      125.28      138.76      8.84 o 
   9  17   3      117.24       94.56      6.37 o 
  10  17   3       37.51       40.37      5.15 o 
  11  17   3      312.23      322.89      9.35 o 
  12  17   3        1.49        3.29      5.38 o 
  13  17   3      321.93      354.65     11.11 o 
  14  17   3      136.75      143.42      7.92 o 
  15  17   3      126.33      148.74      8.49 o 
  16  17   3        0.38       -7.11      7.11 o 
  17  17   3        1.51       24.97     26.69 o 
   1  18   3     1317.24     1272.81     13.36 o 
   2  18   3      144.63      138.62      5.92 o 
   3  18   3      238.14      249.78      6.89 o 
   4  18   3        4.44        7.72      4.24 o 
   5  18   3      107.27       98.98      5.85 o 
   6  18   3        7.20       12.57      4.40 o 
   7  18   3       27.08       24.58      4.73 o 
   8  18   3        0.80       -0.36      4.36 o 
   9  18   3      114.09       84.85     10.32 o 
  10  18   3       66.75       59.87      5.69 o 
  11  18   3       65.21       70.62      6.24 o 
  12  18   3       55.11       46.56      5.52 o 
  13  18   3       78.64       81.26      7.47 o 
  14  18   3       25.82       38.23      7.50 o 
  15  18   3       88.20       95.26     10.90 o 
  16  18   3        6.22       10.25      6.09 o 
   1  19   3        0.08       -0.41      4.28 o 
   2  19   3      153.83      163.92      5.52 o 
   3  19   3       17.01       18.99      4.39 o 
   4  19   3       21.97       15.70      4.07 o 
   5  19   3       90.89       93.34      5.53 o 
   6  19   3      275.01      231.99      7.62 o 
   7  19   3      141.08      159.76      6.99 o 
   8  19   3      207.45      169.24      7.15 o 
   9  19   3       53.74       66.78      6.31 o 
  10  19   3      160.28      169.09      7.89 o 
  11  19   3       28.54       25.73      5.32 o 
  12  19   3       41.23       40.15      5.57 o 
  13  19   3      128.82      113.68      6.64 o 
  14  19   3        0.00       -5.82      5.82 o 
  15  19   3        2.31        7.75      9.84 o 
  16  19   3        4.26        2.93      8.65 o 
   1  20   3      145.19      134.22      5.08 o 
   2  20   3      526.25      520.93      9.94 o 
   3  20   3      108.22      113.53      7.64 o 
   4  20   3       44.36       39.08      4.71 o 
   5  20   3        6.72        1.93      4.35 o 
   6  20   3       70.13       89.82      7.57 o 
   7  20   3       43.14       37.74      5.03 o 
   8  20   3       82.08       83.64      7.54 o 
   9  20   3        0.11       -1.74      4.76 o 
  10  20   3      206.45      183.17      7.75 o 
  11  20   3      155.77      154.05      7.01 o 
  12  20   3       56.39       64.56      5.92 o 
  13  20   3        2.05        6.42      5.80 o 
  14  20   3       29.56       31.70      9.01 o 
  15  20   3       73.24       75.31     30.60 o 
   1  21   3      726.04      707.77     10.60 o 
   2  21   3       24.11       17.07      4.57 o 
   3  21   3      248.96      235.12      8.90 o 
   4  21   3        0.25        0.79      4.62 o 
   5  21   3       94.06       77.82      5.45 o 
   6  21   3        0.00       -1.72      4.40 o 
   7  21   3      137.90      104.28      7.12 o 
   8  21   3       14.54       17.71      5.19 o 
   9  21   3       32.53       27.45      5.44 o 
  10  21   3        3.79        5.96      5.34 o 
  11  21   3       88.18       96.61     12.23 o 
  12  21   3       12.35        9.91      6.46 o 
  13  21   3      172.77      224.33     18.01 o 
  14  21   3        1.73       -3.32      9.73 o 
   1  22   3       70.43       64.45      4.90 o 
   2  22   3       59.57       69.30      4.96 o 
   3  22   3        0.19       -2.67      4.12 o 
   4  22   3       60.89       65.01      5.57 o 
   5  22   3       60.36       56.38      6.87 o 
   6  22   3       23.30       21.38      4.90 o 
   7  22   3       16.35        9.71      4.94 o 
   8  22   3       18.49       21.43      8.48 o 
   9  22   3       48.19       34.12      6.36 o 
  10  22   3        3.68       -5.27      5.27 o 
  11  22   3       10.24       17.33      5.78 o 
  12  22   3       56.93       47.37     16.15 o 
  13  22   3       39.59       34.06     19.02 o 
  14  22   3        0.17      -24.74     28.64 o 
   1  23   3       20.60       29.24      5.29 o 
   2  23   3      158.84      145.77      6.43 o 
   3  23   3       14.43        8.97      7.12 o 
   4  23   3        5.21        0.59      5.85 o 
   5  23   3       29.21       20.17      4.72 o 
   6  23   3       12.35       13.25      4.76 o 
   7  23   3        0.96        7.69      4.60 o 
   8  23   3        7.29        5.31      6.40 o 
   9  23   3        1.98       -0.19     10.09 o 
  10  23   3       11.52        2.01      6.65 o 
  11  23   3       12.49       21.40     11.22 o 
  12  23   3       31.72       19.06     29.29 o 
  13  23   3       60.57       45.21     24.74 o 
   1  24   3       87.58       84.54      5.40 o 
   2  24   3       42.27       50.33      5.22 o 
   3  24   3        5.55        2.88      4.36 o 
   4  24   3       82.53       79.00      6.51 o 
   5  24   3       62.09       80.63      6.29 o 
   6  24   3       18.60       15.16      5.33 o 
   7  24   3        0.36       -2.19      6.26 o 
   8  24   3        8.51       16.77     10.69 o 
   9  24   3      111.05      127.16     13.39 o 
  10  24   3       27.52       32.02     15.62 o 
  11  24   3      116.09       93.42     22.52 o 
  12  24   3       32.52       -3.02     17.55 o 
   1  25   3       35.70       28.27      6.10 o 
   2  25   3       55.28       59.49      6.55 o 
   3  25   3       27.59       38.02      6.68 o 
   4  25   3       11.74       17.56      6.73 o 
   5  25   3        1.32       -5.96      5.96 o 
   6  25   3        0.72        5.27      6.36 o 
   7  25   3        4.60        0.26      8.69 o 
   8  25   3       35.60       48.17     31.25 o 
   9  25   3       23.62       20.83     31.25 o 
  10  25   3      167.04      188.78     42.96 o 
   1  26   3        2.87       -0.68      6.42 o 
   2  26   3       88.86       88.68     11.09 o 
   3  26   3      109.59      141.09     13.75 o 
   4  26   3        1.98       -3.49      6.94 o 
   5  26   3        9.82       -2.10     10.24 o 
   6  26   3        0.10       -5.21     28.64 o 
   7  26   3        6.95        7.81     31.25 o 
   8  26   3        0.00      -27.34     27.34 o 
   9  26   3       16.58      -16.93     31.25 o 
   4  27   3        6.83       26.04     29.94 o 
   5  27   3        0.49      -28.64     28.64 o 
   6  27   3       81.11      128.89     40.36 o 
   7  27   3        3.26      -22.13     29.94 o 
   5  28   3       31.80       11.72     32.55 o 
   0   0   4     2805.81     3011.41     88.53 o 
   1   0   4        0.33       -2.83      4.58 o 
   2   0   4     7278.35     7243.12    107.06 o 
   3   0   4      110.65      188.43      7.67 o 
   4   0   4      133.48      123.56      7.93 o 
   5   0   4      232.06      299.52      8.78 o 
   6   0   4      162.82      171.21      9.38 o 
   7   0   4     1293.58     1365.41     28.16 o 
   8   0   4     2755.05     2713.29     47.43 o 
   9   0   4       55.64       47.35      7.87 o 
  13   0   4      183.37      175.76     29.94 o 
  14   0   4       67.03       62.49     23.44 o 
  15   0   4      441.43      408.81     41.66 o 
  16   0   4       52.84       50.28      7.45 o 
  17   0   4        3.99      -20.83     20.83 o 
  18   0   4       48.00       45.57     28.64 o 
  19   0   4      228.96      221.33     39.06 o 
  20   0   4       61.88      119.78     33.85 o 
  21   0   4      655.11      727.79     58.59 o 
   0   1   4    22941.89    23714.25    330.96 o 
   1   1   4      736.59      748.62     13.17 o 
   2   1   4     1265.76     1231.87     19.62 o 
   3   1   4      740.29      693.38     11.26 o 
   4   1   4     2645.42     2610.70     28.22 o 
   5   1   4      991.44      977.91     13.46 o 
   6   1   4      139.70      185.74      7.38 o 
   7   1   4      243.66      237.90     10.77 o 
   8   1   4       76.48       67.35      5.63 o 
   9   1   4       89.48       82.84      8.42 o 
  10   1   4      105.50      102.23      9.04 o 
  11   1   4      181.80      231.75     29.94 o 
  12   1   4     1150.37     1094.94     58.59 o 
  13   1   4       11.41      -10.42     18.23 o 
  14   1   4      467.74      368.45     37.76 o 
  15   1   4        0.05       -1.32      7.36 o 
  16   1   4       40.95       24.62      9.79 o 
  17   1   4       28.71       55.48     24.74 o 
  18   1   4       76.76       72.91     21.17 o 
  19   1   4       66.63       35.27     34.50 o 
  20   1   4       28.95       36.67     19.78 o 
  21   1   4        1.16       11.72     19.33 o 
   0   2   4     4373.41     4320.46     59.20 o 
   1   2   4        0.14       -0.38      3.15 o 
   2   2   4      350.48      377.75      8.55 o 
   3   2   4     1057.97     1038.61     12.59 o 
   4   2   4      195.39      191.43      5.60 o 
   5   2   4       80.87       85.73      3.86 o 
   6   2   4       65.60       78.14      4.29 o 
   7   2   4       68.91       61.67      5.34 o 
   8   2   4      118.87      120.58     10.62 o 
   9   2   4      194.46      162.73     10.15 o 
  10   2   4      155.76      164.62     10.87 o 
  11   2   4       22.69       28.05      6.52 o 
  12   2   4        1.11       -7.30      9.86 o 
  13   2   4      355.07      394.49     24.65 o 
  14   2   4        0.18      -19.53     19.53 o 
  15   2   4       91.91       72.25     12.37 o 
  16   2   4       23.88       16.06     20.05 o 
  17   2   4       44.17       57.19      8.24 o 
  18   2   4        4.92        1.48     16.86 o 
  19   2   4       48.10       51.68     21.11 o 
  20   2   4        5.77        2.38     18.86 o 
  21   2   4        5.15       16.29     19.65 o 
   0   3   4       35.55       22.35      5.43 o 
   1   3   4        6.11        3.13      3.15 o 
   2   3   4     1313.67     1249.64     16.00 o 
   3   3   4       30.71       41.88      3.79 o 
   4   3   4     2162.13     2063.44     20.27 o 
   5   3   4       10.42       10.12      4.12 o 
   6   3   4      437.23      456.98     14.43 o 
   7   3   4        0.02        1.54      5.38 o 
   8   3   4      458.09      499.73     17.21 o 
   9   3   4      113.76      123.20     13.69 o 
  10   3   4      303.86      283.68     13.28 o 
  11   3   4        9.18        5.47      6.23 o 
  12   3   4       64.01       74.18     13.97 o 
  13   3   4       13.51       27.16     13.14 o 
  14   3   4      118.98      104.64      8.82 o 
  15   3   4        6.38       -3.13      8.41 o 
  16   3   4       59.31       40.83     11.46 o 
  17   3   4        5.06       12.89     10.15 o 
  18   3   4        0.01       -4.92     16.27 o 
  19   3   4       19.79        6.91     17.93 o 
  20   3   4       32.01       36.98     20.70 o 
  21   3   4       15.72       30.58     21.50 o 
   0   4   4       50.17       90.97      6.24 o 
   1   4   4      161.03      162.28      5.40 o 
   2   4   4      437.03      461.44      9.14 o 
   3   4   4       93.70      101.89      4.01 o 
   4   4   4      229.32      248.90      8.23 o 
   5   4   4      366.48      367.38      8.73 o 
   6   4   4        0.06        1.94      3.61 o 
   7   4   4       35.86       32.58      4.64 o 
   8   4   4      192.00      204.47     14.45 o 
   9   4   4       14.65       18.36      4.08 o 
  10   4   4       50.68       63.17      8.07 o 
  11   4   4      138.57      133.14     11.74 o 
  12   4   4       11.89        9.61     11.55 o 
  13   4   4      487.42      467.99     14.98 o 
  14   4   4      120.71      119.61     11.62 o 
  15   4   4       92.71      105.36     12.56 o 
  16   4   4        0.22       -3.05      6.61 o 
  17   4   4       26.84       35.81      9.67 o 
  18   4   4       25.66       18.40     11.62 o 
  19   4   4       79.11       98.28     22.54 o 
  20   4   4       58.38       54.36     33.85 o 
   0   5   4     2349.84     2465.38     33.88 o 
   1   5   4      109.14      132.10      4.71 o 
   2   5   4       54.04       46.64      4.10 o 
   3   5   4      748.24      775.47     11.47 o 
   4   5   4      396.61      350.13      7.19 o 
   5   5   4       90.64       99.04      5.48 o 
   6   5   4      110.88       97.32      8.55 o 
   7   5   4       91.99       97.99      7.40 o 
   8   5   4      149.95      167.96     10.68 o 
   9   5   4       17.12       19.06      5.04 o 
  10   5   4     3928.36     3776.84     48.36 o 
  11   5   4        3.12        4.41     10.86 o 
  12   5   4       91.49       85.90     14.67 o 
  13   5   4      193.49      185.88     10.64 o 
  14   5   4       37.37       30.78      5.41 o 
  15   5   4        1.33       -0.75      5.00 o 
  16   5   4        7.64       11.00      5.73 o 
  17   5   4       89.27       88.25     14.32 o 
  18   5   4      137.21      147.82     12.15 o 
  19   5   4       20.69       63.97     26.69 o 
  20   5   4        7.72       -1.57     31.90 o 
   0   6   4        6.65       13.22      4.68 o 
   1   6   4     1463.40     1338.10     15.68 o 
   2   6   4       54.69       50.91      3.92 o 
   3   6   4      113.31      121.50      5.19 o 
   4   6   4      838.57      723.73     11.17 o 
   5   6   4      643.68      713.51     10.90 o 
   6   6   4        6.69        5.48      7.26 o 
   7   6   4      334.47      366.67     16.19 o 
   8   6   4       55.50       46.87      4.94 o 
   9   6   4       77.93       80.88     11.28 o 
  10   6   4      101.93      103.07      9.65 o 
  11   6   4      438.95      464.96     14.89 o 
  12   6   4       43.45       45.17      8.15 o 
  13   6   4      226.23      227.50      9.01 o 
  14   6   4        1.61        2.91      5.72 o 
  15   6   4      392.42      389.89     16.16 o 
  16   6   4        1.35        3.25      7.52 o 
  17   6   4      144.23      140.61     13.11 o 
  18   6   4        3.44        0.33      8.43 o 
  19   6   4      164.19      221.33     39.06 o 
  20   6   4       32.64       33.16     37.11 o 
   0   7   4      886.17      866.61     19.30 o 
   1   7   4      292.95      282.69      7.12 o 
   2   7   4      614.27      563.16      9.63 o 
   3   7   4       75.19      105.82      4.83 o 
   4   7   4       87.25       95.69      5.75 o 
   5   7   4      477.85      450.87     10.03 o 
   6   7   4       33.28       31.11      5.48 o 
   7   7   4       18.45       22.74      5.53 o 
   8   7   4       35.56       33.16      5.15 o 
   9   7   4       66.07       63.13      6.18 o 
  10   7   4       35.09       38.36      7.32 o 
  11   7   4      412.37      429.58     13.29 o 
  12   7   4     1980.61     1904.00     24.95 o 
  13   7   4      242.81      239.27      8.88 o 
  14   7   4       17.62       15.15      5.66 o 
  15   7   4       65.57       67.19      7.49 o 
  16   7   4        1.23        2.37      6.16 o 
  17   7   4        7.94       -6.19      6.19 o 
  18   7   4      144.21      170.93     13.26 o 
  19   7   4       85.23      144.52     35.15 o 
  20   7   4      146.97      139.31     35.15 o 
   0   8   4      109.91       77.07      7.48 o 
   1   8   4      753.01      766.00     11.90 o 
   2   8   4      143.05      160.65      6.63 o 
   3   8   4      310.15      305.49      8.08 o 
   4   8   4      228.58      268.34      8.18 o 
   5   8   4     1490.88     1603.48     19.95 o 
   6   8   4      149.89      139.87      7.30 o 
   7   8   4      948.37      977.21     35.30 o 
   8   8   4       29.58       53.19      9.16 o 
   9   8   4        0.16       -1.88      7.31 o 
  10   8   4       96.80       82.95      5.69 o 
  11   8   4     2314.05     2218.39     27.93 o 
  12   8   4       28.06       59.57      5.44 o 
  13   8   4        4.29       -5.91      6.20 o 
  14   8   4        0.36       -1.06      5.30 o 
  15   8   4        6.88       18.57      6.58 o 
  16   8   4       53.81       57.57      7.93 o 
  17   8   4       83.17       89.70      8.33 o 
  18   8   4       63.84       65.14     28.64 o 
  19   8   4      776.24      805.91     62.49 o 
  20   8   4       16.84       49.47     29.94 o 
   0   9   4     5269.80     5198.05     72.17 o 
   1   9   4       67.24       72.78      4.71 o 
   2   9   4      500.46      489.44      9.58 o 
   3   9   4      327.53      251.86      6.32 o 
   4   9   4      398.87      375.45      8.64 o 
   5   9   4      107.38      124.51      5.93 o 
   6   9   4      217.61      191.24      8.25 o 
   7   9   4       38.35       30.15      6.21 o 
   8   9   4      216.59      213.35     10.61 o 
   9   9   4      302.49      304.79      9.00 o 
  10   9   4     2204.30     2059.08     29.97 o 
  11   9   4       71.66       56.51      5.92 o 
  12   9   4     2396.43     2294.29     29.43 o 
  13   9   4       58.94       60.37      6.03 o 
  14   9   4      121.49       94.97      8.00 o 
  15   9   4       26.14       15.40      6.55 o 
  16   9   4        3.08        0.31      6.55 o 
  17   9   4       47.83       54.09     19.19 o 
  18   9   4       11.08       -8.60      8.60 o 
  19   9   4        8.24      -14.32     24.74 o 
  20   9   4       21.89       -1.30     26.04 o 
   0  10   4      451.81      447.24     12.02 o 
   1  10   4       35.30       27.47      4.14 o 
   2  10   4      277.82      283.67     11.77 o 
   3  10   4      685.33      812.81     12.41 o 
   4  10   4        0.30        3.50      3.65 o 
   5  10   4      816.63      866.31     13.96 o 
   6  10   4      111.70      119.91      7.94 o 
   7  10   4      622.46      630.96     15.83 o 
   8  10   4       50.73       55.71     10.90 o 
   9  10   4     1126.87     1063.14     18.95 o 
  10  10   4      123.63      132.28      7.41 o 
  11  10   4      241.12      270.11     11.27 o 
  12  10   4       17.13       26.92      4.88 o 
  13  10   4        6.43       16.94      5.93 o 
  14  10   4       30.39       31.42      6.43 o 
  15  10   4      119.07      118.37     20.84 o 
  16  10   4       58.94       49.48      7.93 o 
  17  10   4       33.82       39.53      7.93 o 
  18  10   4        0.17       13.39      9.76 o 
  19  10   4        1.95      -13.02     23.44 o 
   0  11   4     1293.99     1185.69     23.47 o 
   1  11   4        2.25        3.41      3.37 o 
   2  11   4        3.54        5.26      3.54 o 
   3  11   4        9.69        4.98      3.64 o 
   4  11   4      194.58      180.86      7.75 o 
   5  11   4      113.49      101.12      5.65 o 
   6  11   4       30.09        9.60      5.30 o 
   7  11   4        3.44        0.32      5.13 o 
   8  11   4      164.24      145.61      7.05 o 
   9  11   4        3.77        0.75      8.78 o 
  10  11   4      587.00      608.67     20.90 o 
  11  11   4        3.27       -5.05      6.11 o 
  12  11   4       87.20       93.59      8.65 o 
  13  11   4       32.55       26.29      6.41 o 
  14  11   4       12.29        5.67      5.70 o 
  15  11   4       30.96       23.81      7.39 o 
  16  11   4       49.35       55.89      7.96 o 
  17  11   4       50.08       36.62      7.96 o 
  18  11   4      518.15      544.75     39.06 o 
  19  11   4       11.13       32.55     28.64 o 
   0  12   4      203.27      225.16     10.67 o 
   1  12   4       36.79       21.58      4.83 o 
   2  12   4      313.50      324.82      9.64 o 
   3  12   4      400.05      393.04     14.07 o 
   4  12   4      532.69      510.11     13.33 o 
   5  12   4      354.20      399.03     11.90 o 
   6  12   4       41.88       44.55      5.11 o 
   7  12   4       34.27       30.69      5.16 o 
   8  12   4        1.85        3.99      5.33 o 
   9  12   4       12.96        8.02      5.37 o 
  10  12   4      815.20      767.13     19.03 o 
  11  12   4      576.25      567.07     16.25 o 
  12  12   4      101.75      101.43      8.69 o 
  13  12   4      601.68      636.34     20.93 o 
  14  12   4        6.89       -3.75      5.73 o 
  15  12   4       83.03       92.22      9.13 o 
  16  12   4        2.77       -0.02      6.58 o 
  17  12   4       12.06       -9.65      9.65 o 
  18  12   4      176.57      166.17     14.51 o 
  19  12   4      118.57      160.14     39.06 o 
   0  13   4      802.85      772.89     19.73 o 
   1  13   4       22.85       16.45      4.52 o 
   2  13   4      409.17      419.04     11.84 o 
   3  13   4       24.50       19.51      4.64 o 
   4  13   4       82.48       78.29      6.16 o 
   5  13   4        4.59       15.37      4.42 o 
   6  13   4       48.12       69.46      7.27 o 
   7  13   4        1.38       -4.54      4.54 o 
   8  13   4      238.49      218.86     12.38 o 
   9  13   4      153.75      160.33      8.29 o 
  10  13   4      400.78      370.31     13.76 o 
  11  13   4        4.34       10.67      6.50 o 
  12  13   4      400.10      379.45     16.14 o 
  13  13   4        2.73        6.19     10.05 o 
  14  13   4      250.70      271.24     14.84 o 
  15  13   4        1.00       -2.41      7.06 o 
  16  13   4      153.70      163.26     10.87 o 
  17  13   4        1.82        2.86     16.02 o 
  18  13   4        0.16       49.47     28.64 o 
   0  14   4      601.06      572.25     24.42 o 
   1  14   4      513.37      474.69     11.29 o 
   2  14   4       55.40       54.81      6.00 o 
   3  14   4       25.35       28.20      6.67 o 
   4  14   4        0.06       -0.05      4.01 o 
   5  14   4        5.60       -0.54      4.98 o 
   6  14   4      107.77      129.00      8.93 o 
   7  14   4        4.17        1.52     13.72 o 
   8  14   4       39.08       24.05      8.78 o 
   9  14   4      218.46      252.12     12.08 o 
  10  14   4       49.65       40.50      9.77 o 
  11  14   4       73.98       62.30      8.23 o 
  12  14   4       44.49       59.14      8.16 o 
  13  14   4      104.24      110.95     11.16 o 
  14  14   4       30.80       25.46      9.31 o 
  15  14   4        4.55       -7.51      9.52 o 
  16  14   4        0.63        1.80      8.78 o 
  17  14   4        0.82        4.04     11.07 o 
  18  14   4        5.32      -24.74     24.74 o 
   0  15   4        5.92       -0.24      6.51 o 
   1  15   4       24.25       32.54      5.12 o 
   2  15   4       19.37       22.45      5.55 o 
   3  15   4       67.40       84.05      7.41 o 
   4  15   4       43.87       42.50      5.68 o 
   5  15   4       49.20       59.85      6.31 o 
   6  15   4       37.63       29.28      7.40 o 
   7  15   4      136.24      152.04     10.34 o 
   8  15   4       17.57       18.66      9.40 o 
   9  15   4        5.21       -0.06      6.44 o 
  10  15   4        5.62        1.23      6.74 o 
  11  15   4        0.78        2.62      6.94 o 
  12  15   4       80.07       95.71      9.47 o 
  13  15   4        8.27       24.15      9.27 o 
  14  15   4        4.83        8.85      9.58 o 
  15  15   4       12.68       10.83     10.59 o 
  16  15   4      111.22      102.15      9.70 o 
  17  15   4       19.94        4.32     10.59 o 
   0  16   4       17.70       21.10      7.79 o 
   1  16   4      423.56      449.35     11.84 o 
   2  16   4      141.42      158.79      8.74 o 
   3  16   4      101.36      100.46      6.43 o 
   4  16   4       38.96       52.57      6.08 o 
   5  16   4      352.70      338.47     17.32 o 
   6  16   4        2.75       -0.59      6.33 o 
   7  16   4      561.07      571.53     19.73 o 
   8  16   4       18.09       16.87      7.60 o 
   9  16   4       29.59       26.81      9.02 o 
  10  16   4        7.58        3.00      7.07 o 
  11  16   4       12.50       10.57      7.17 o 
  12  16   4       25.61       25.61      7.95 o 
  13  16   4        0.26       11.96     10.07 o 
  14  16   4       81.36       69.93     11.31 o 
  15  16   4       11.36        0.00     10.48 o 
  16  16   4       16.89       25.52      8.33 o 
  17  16   4        4.01       -1.74      9.79 o 
   0  17   4     6297.88     6180.38     89.81 o 
   1  17   4        6.87        2.50      5.23 o 
   2  17   4      836.72      819.20     18.60 o 
   3  17   4        0.00       -3.47      4.71 o 
   4  17   4      177.09      169.92      8.66 o 
   5  17   4      144.86      169.90     13.91 o 
   6  17   4       43.22       16.50      6.73 o 
   7  17   4       19.76       39.83      8.47 o 
   8  17   4      626.19      564.56     18.56 o 
   9  17   4       69.60       47.88     16.64 o 
  10  17   4        0.57       -2.67      8.27 o 
  11  17   4       31.89       42.23      8.29 o 
  12  17   4       74.35       63.80      9.44 o 
  13  17   4       28.84       24.41     11.12 o 
  14  17   4        0.09        7.45     13.28 o 
  15  17   4        5.59        2.60     10.69 o 
  16  17   4      153.59      177.30     15.61 o 
   0  18   4        1.45       16.97      8.35 o 
   1  18   4       81.49       75.66      7.26 o 
   2  18   4       42.38       56.15      6.77 o 
   3  18   4       15.43        8.70      5.92 o 
   4  18   4        3.06       -4.07      6.34 o 
   5  18   4        1.87       -0.10      7.34 o 
   6  18   4       22.14       26.23      9.45 o 
   7  18   4      221.48      206.14     18.98 o 
   8  18   4       88.11      105.53     18.23 o 
   9  18   4       35.66       55.90     10.00 o 
  10  18   4      117.01      135.35     11.26 o 
  11  18   4       18.96       17.73      7.94 o 
  12  18   4        4.71        2.27      7.59 o 
  13  18   4       70.11       84.39     13.56 o 
  14  18   4       26.24       18.72     11.85 o 
  15  18   4        6.35       -3.65     10.85 o 
  16  18   4        1.89       -2.08      9.79 o 
   0  19   4       26.66       54.67      9.64 o 
   1  19   4        1.78        1.94      5.75 o 
   2  19   4      446.56      447.34     13.85 o 
   3  19   4       49.08       68.40      7.75 o 
   4  19   4      190.59      188.37     10.87 o 
   5  19   4        1.24       -2.51      6.93 o 
   6  19   4       32.72       26.48      8.59 o 
   7  19   4      138.98      149.05     10.94 o 
   8  19   4        0.61        0.59      7.72 o 
   9  19   4        8.58       -1.48      8.83 o 
  10  19   4      347.55      281.37     16.24 o 
  11  19   4        4.24        9.32      8.05 o 
  12  19   4        2.31        7.69     12.97 o 
  13  19   4        0.01        7.90      9.27 o 
  14  19   4        1.02        3.78     10.85 o 
  15  19   4        1.22       -1.22     11.07 o 
   0  20   4      218.37      220.74     14.74 o 
   1  20   4      694.26      650.74     15.92 o 
   2  20   4        1.93       -5.17      6.77 o 
   3  20   4      560.71      580.67     23.97 o 
   4  20   4       65.36       61.43     11.94 o 
   5  20   4      270.15      235.49     19.51 o 
   6  20   4       17.97       31.69      9.27 o 
   7  20   4      521.00      513.39     17.59 o 
   8  20   4        1.67       -7.83      7.83 o 
   9  20   4        2.26       10.19     19.69 o 
  10  20   4       20.65       22.53     10.00 o 
  11  20   4      559.59      647.10     21.06 o 
  12  20   4       40.58       56.64     10.16 o 
  13  20   4        0.08        8.15     10.03 o 
  14  20   4       20.15       17.74     11.85 o 
  15  20   4        1.49      -16.74     26.04 o 
   0  21   4      310.49      297.02     31.87 o 
   1  21   4       25.00       20.49      7.51 o 
   2  21   4        0.89        0.24      7.08 o 
   3  21   4       19.01       13.80      7.29 o 
   4  21   4       40.09       28.16      7.82 o 
   5  21   4        5.12        9.10      8.92 o 
   6  21   4       10.82        7.07      9.38 o 
   7  21   4        3.30       -2.58      8.19 o 
   8  21   4        7.10       -1.56      8.32 o 
   9  21   4       47.60       46.31     11.16 o 
  10  21   4        0.67       -7.48      8.98 o 
  11  21   4       26.05       34.89      9.54 o 
  12  21   4       22.70        9.55     19.84 o 
  13  21   4        2.27       -3.76      9.67 o 
  14  21   4       60.19       61.61     13.19 o 
   0  22   4        5.30       17.98     13.21 o 
   1  22   4        4.54       -8.23      8.23 o 
   2  22   4       68.17       88.88     12.34 o 
   3  22   4        4.89        3.63     13.44 o 
   4  22   4       70.92       64.43     12.57 o 
   5  22   4       22.99       43.72      9.20 o 
   6  22   4       23.22       18.74     10.02 o 
   7  22   4        2.44        0.67      9.74 o 
   8  22   4       46.31       59.10     10.74 o 
   9  22   4       59.03       49.63     11.74 o 
  10  22   4       34.80       35.87     11.09 o 
  11  22   4        1.32        6.38      9.23 o 
  12  22   4       14.70       18.28     10.64 o 
  13  22   4      189.77      186.41     17.85 o 
   0  23   4       16.61       19.96     19.27 o 
   1  23   4        1.46       10.98     12.57 o 
   2  23   4      171.47      234.88     23.84 o 
   3  23   4        8.03        9.26     15.27 o 
   4  23   4        0.01       -6.43     12.78 o 
   5  23   4       12.14        0.28      9.23 o 
   6  23   4       21.89       12.12     12.21 o 
   7  23   4        7.83       -2.99      9.34 o 
   8  23   4       36.28       33.45     14.09 o 
   9  23   4        0.25       -4.02     19.05 o 
  10  23   4       57.96       68.00     12.37 o 
  11  23   4      106.14      107.45     12.52 o 
  12  23   4       16.96       19.04     11.16 o 
   0  24   4       41.58       79.52     24.09 o 
   1  24   4        0.01       29.41     16.63 o 
   2  24   4       24.03       39.79     17.49 o 
   3  24   4       68.16       65.81     18.98 o 
   4  24   4       40.47       26.78     10.67 o 
   5  24   4       18.17       22.43     12.69 o 
   6  24   4        9.58        7.59     10.00 o 
   7  24   4       22.86       19.63     10.71 o 
   8  24   4        5.77        0.14      9.79 o 
   9  24   4      153.22      178.02     21.09 o 
  10  24   4       20.20       19.30     10.64 o 
  11  24   4      104.58      115.05     19.36 o 
   0  25   4       29.49      -14.32     28.64 o 
   1  25   4       60.45       59.53     18.91 o 
   2  25   4        0.14        7.24     20.39 o 
   3  25   4       35.33        8.95     16.20 o 
   4  25   4        1.87       18.09     16.71 o 
   5  25   4       27.90       30.68     11.32 o 
   6  25   4       28.57       14.40     16.93 o 
   7  25   4        5.81      -11.72     11.85 o 
   8  25   4        0.68        5.09     19.36 o 
   9  25   4       17.21        7.28     10.46 o 
   0  26   4       16.42       15.62     28.64 o 
   1  26   4        5.85        6.59     35.80 o 
   2  26   4       11.84        2.45     19.78 o 
   3  26   4        0.20      -27.34     27.34 o 
   4  26   4       54.06       52.08     33.85 o 
   5  26   4       33.72      -16.93     29.94 o 
   6  26   4        5.38       22.43     13.02 o 
   7  26   4       53.04       36.09     14.64 o 
   8  26   4        2.10       10.54     10.81 o 
   2  27   4       55.15       18.23     32.55 o 
   3  27   4        2.61      -28.64     28.64 o 
   4  27   4       35.70       23.44     32.55 o 
   5  27   4       14.68      -22.13     31.25 o 
   6  27   4        6.06       -6.51     28.64 o 
   1   1   5    14384.43    14753.68    149.64 o 
   2   1   5       12.84       34.51      5.53 o 
   3   1   5        2.22        3.96      3.88 o 
   4   1   5      284.28      289.23      8.38 o 
   5   1   5       78.18       86.47      5.70 o 
   6   1   5     1596.70     1582.18     28.54 o 
   7   1   5     1126.74     1149.07     27.09 o 
   8   1   5     1603.43     1747.50     37.77 o 
   9   1   5     1599.83     1542.14     44.16 o 
  10   1   5      363.05      414.84     23.02 o 
  11   1   5      126.47      132.47     17.72 o 
  12   1   5      107.14       92.23     12.44 o 
  13   1   5      139.05      140.01     14.93 o 
  14   1   5       19.61       19.37     11.07 o 
  15   1   5        0.98       -6.19     13.72 o 
  16   1   5        2.24      -11.07     11.07 o 
  17   1   5        0.24       12.37     16.57 o 
  18   1   5       23.85       29.82     18.86 o 
  19   1   5        8.98       10.83     18.86 o 
  20   1   5        0.63      -19.27     19.27 o 
   1   2   5    18865.57    19545.01    159.01 o 
   2   2   5       15.60       37.32      4.28 o 
   3   2   5     1350.99     1517.44     20.23 o 
   4   2   5      271.72      302.94      7.78 o 
   5   2   5      764.02      735.53     14.20 o 
   6   2   5        0.43        4.17      4.32 o 
   7   2   5      344.80      367.92     10.88 o 
   8   2   5     3349.66     3233.23     77.61 o 
   9   2   5      373.95      360.51     19.61 o 
  10   2   5        9.34       11.72      8.99 o 
  11   2   5      927.50      906.53     29.14 o 
  12   2   5       55.98       85.69     18.78 o 
  13   2   5        1.03       -8.14      9.45 o 
  14   2   5        3.13        5.05      9.99 o 
  15   2   5        0.02      -10.88     14.32 o 
  16   2   5      208.06      211.53     20.41 o 
  17   2   5        9.84      -18.82     19.53 o 
  18   2   5      121.09      192.83     55.33 o 
  19   2   5       48.39       66.84     21.62 o 
  20   2   5       85.00      103.87     25.30 o 
   1   3   5     6969.81     7301.28     64.09 o 
   2   3   5     1281.89     1161.88     15.38 o 
   3   3   5        0.43        3.38      3.52 o 
   4   3   5       99.43      115.05      4.62 o 
   5   3   5      231.93      247.46      7.02 o 
   6   3   5      451.00      380.87      7.67 o 
   7   3   5      111.09      105.88      7.77 o 
   8   3   5     2566.81     2673.27     45.01 o 
   9   3   5     2756.05     2452.60     63.28 o 
  10   3   5      710.60      727.10     25.54 o 
  11   3   5      240.11      248.75     28.25 o 
  12   3   5       64.65       52.51     24.74 o 
  13   3   5      246.48      220.31     20.94 o 
  14   3   5      188.89      159.42     19.69 o 
  15   3   5        9.97       -3.32     12.76 o 
  16   3   5        0.78       -4.34     13.72 o 
  17   3   5        3.90       14.13     13.21 o 
  18   3   5        8.27       24.44     17.93 o 
  19   3   5       17.13        3.91     19.33 o 
  20   3   5      137.82      199.21     29.42 o 
   1   4   5       17.73       15.42      3.81 o 
   2   4   5      244.23      203.79      9.90 o 
   3   4   5     2795.98     2783.79     30.36 o 
   4   4   5      859.50      814.45     11.23 o 
   5   4   5      518.53      550.25     10.57 o 
   6   4   5      359.86      370.92      8.94 o 
   7   4   5       61.23       76.06      5.80 o 
   8   4   5       63.09       80.85      6.00 o 
   9   4   5       22.34       21.21      6.77 o 
  10   4   5        4.64        8.23      8.37 o 
  11   4   5     2304.27     2155.89    169.90 o 
  12   4   5      774.32      740.28     33.47 o 
  13   4   5       46.14       29.94     19.53 o 
  14   4   5       50.47       48.73     15.62 o 
  15   4   5       42.54       15.96     13.72 o 
  16   4   5       70.22       91.03     18.34 o 
  17   4   5      263.40      274.71     40.36 o 
  18   4   5        4.21       43.75     20.58 o 
  19   4   5      182.20      176.44     27.57 o 
  20   4   5        3.18        3.25     19.33 o 
   1   5   5     1258.01     1411.23     17.63 o 
   2   5   5      551.67      506.19     11.44 o 
   3   5   5      678.88      662.57     11.91 o 
   4   5   5     1596.40     1657.33     18.03 o 
   5   5   5        0.00        1.21      3.11 o 
   6   5   5      518.59      444.47     11.89 o 
   7   5   5      199.77      223.26     10.13 o 
   8   5   5       94.93      100.91      8.08 o 
   9   5   5       24.99       16.46      5.96 o 
  10   5   5      147.84      122.72     13.73 o 
  11   5   5      525.90      511.00     27.17 o 
  12   5   5      641.44      671.83    108.06 o 
  13   5   5       32.68       14.88     12.50 o 
  14   5   5        7.27       21.29     13.72 o 
  15   5   5       14.80       24.89     14.67 o 
  16   5   5        6.53       10.42     22.13 o 
  17   5   5       31.76       10.42     23.44 o 
  18   5   5        0.00       11.72     27.34 o 
  19   5   5      127.57      108.86     25.58 o 
  20   5   5        7.95       15.48     20.19 o 
   1   6   5     1517.18     1437.51     19.09 o 
   2   6   5      252.60      265.80      7.12 o 
   3   6   5       82.94       99.78      5.65 o 
   4   6   5       13.88       11.56      3.18 o 
   5   6   5       74.01       89.76      5.51 o 
   6   6   5      113.93      120.13      7.80 o 
   7   6   5      472.21      458.86     13.68 o 
   8   6   5      120.30      147.55      8.84 o 
   9   6   5      263.90      265.10     12.05 o 
  10   6   5      256.69      224.94     11.71 o 
  11   6   5      425.18      486.83     20.73 o 
  12   6   5       81.41       81.43     15.33 o 
  13   6   5        0.35       -4.56     12.02 o 
  14   6   5        7.31      -12.20     12.20 o 
  15   6   5       55.19       48.84     20.18 o 
  16   6   5        2.56       23.44     24.74 o 
  17   6   5       15.96       29.94     26.04 o 
  18   6   5        6.76       20.83     28.64 o 
  19   6   5      144.75      143.21     37.76 o 
  20   6   5       87.15      143.27     27.15 o 
   1   7   5      302.21      336.81      9.02 o 
   2   7   5      402.46      465.65      9.14 o 
   3   7   5     3266.13     3139.83     31.60 o 
   4   7   5        1.38        6.15      3.64 o 
   5   7   5      483.85      497.28     10.68 o 
   6   7   5        2.37        9.77      4.49 o 
   7   7   5      320.28      344.83     11.96 o 
   8   7   5       28.01       24.38      5.83 o 
   9   7   5     1033.72      959.11     22.62 o 
  10   7   5       98.52       91.32     10.52 o 
  11   7   5      598.52      567.24     20.67 o 
  12   7   5     1529.77     1485.91     40.72 o 
  13   7   5       11.53       12.35     12.22 o 
  14   7   5       28.04        8.89     29.29 o 
  15   7   5      264.32      300.75     40.36 o 
  16   7   5        1.53      -16.93     23.44 o 
  17   7   5       19.09        9.11     26.04 o 
  18   7   5      291.15      240.86     41.66 o 
  19   7   5        7.97       14.32     28.64 o 
   1   8   5        1.02        5.01      3.96 o 
   2   8   5        5.60        5.85      3.41 o 
   3   8   5      140.49      140.41      5.85 o 
   4   8   5     2094.30     2051.45     23.31 o 
   5   8   5     1320.32     1326.54     19.08 o 
   6   8   5        0.84       -3.96      3.99 o 
   7   8   5      152.25      158.37      9.06 o 
   8   8   5       26.50       39.37      7.47 o 
   9   8   5      395.45      366.07     17.16 o 
  10   8   5      140.59      133.74     10.27 o 
  11   8   5       61.99       58.09      8.88 o 
  12   8   5     2063.50     1969.52     55.34 o 
  13   8   5       16.59        6.29      9.30 o 
  14   8   5        8.58      -13.02     20.83 o 
  15   8   5       17.62       33.85     27.34 o 
  16   8   5        1.36       22.13     24.74 o 
  17   8   5        5.02       10.42     24.74 o 
  18   8   5       19.30       10.42     27.34 o 
  19   8   5       91.05      153.63     37.76 o 
   1   9   5       17.07       19.90      4.55 o 
   2   9   5      844.89      766.74     12.38 o 
   3   9   5      105.25      139.68      6.07 o 
   4   9   5     1667.73     1742.79     19.26 o 
   5   9   5      124.48      118.19      5.97 o 
   6   9   5      454.34      442.28     10.01 o 
   7   9   5      130.92      121.82      8.07 o 
   8   9   5       47.87       59.70      8.64 o 
   9   9   5       52.65       58.90      8.37 o 
  10   9   5      359.00      327.71     14.33 o 
  11   9   5      519.90      520.16     37.90 o 
  12   9   5     1112.81     1077.70     34.01 o 
  13   9   5        8.67       -6.17     12.37 o 
  14   9   5       41.53       56.47     14.19 o 
  15   9   5       29.90       -6.51     22.13 o 
  16   9   5        1.22       20.83     24.74 o 
  17   9   5       40.49       50.78     27.34 o 
  18   9   5       41.47        9.11     27.34 o 
  19   9   5        4.21       22.13     28.64 o 
   1  10   5      165.66      168.33      8.73 o 
   2  10   5       20.91       17.58      4.43 o 
   3  10   5     1161.80     1225.72     16.32 o 
   4  10   5        2.00        6.77      3.78 o 
   5  10   5        4.51       -0.62      3.94 o 
   6  10   5      106.64      116.90      6.84 o 
   7  10   5        2.03        2.93      5.19 o 
   8  10   5       23.64       18.65     11.09 o 
   9  10   5       10.37        0.92      8.64 o 
  10  10   5     1579.09     1492.79     42.85 o 
  11  10   5     1507.95     1461.75     47.83 o 
  12  10   5      156.60      146.35     13.41 o 
  13  10   5       20.64       21.15     15.62 o 
  14  10   5        0.00        4.85     12.76 o 
  15  10   5       70.48       88.53     31.25 o 
  16  10   5       13.66       35.15     27.34 o 
  17  10   5      120.02      158.84     36.45 o 
  18  10   5      333.18      337.21     46.87 o 
  19  10   5       69.89      132.80     37.76 o 
   1  11   5      212.05      202.12      8.04 o 
   2  11   5      776.60      778.32     13.29 o 
   3  11   5     2999.47     2884.88     30.20 o 
   4  11   5      166.75      171.37      9.40 o 
   5  11   5      132.65      111.02      6.16 o 
   6  11   5       46.28       61.79      5.74 o 
   7  11   5        9.88        7.18      6.31 o 
   8  11   5        3.60       -2.65      6.06 o 
   9  11   5      155.98      144.82     10.80 o 
  10  11   5     1544.95     1545.84     31.49 o 
  11  11   5      832.91      804.43     53.44 o 
  12  11   5      484.90      494.13     21.28 o 
  13  11   5       30.18       14.16     13.97 o 
  14  11   5        8.15       25.92     14.19 o 
  15  11   5       13.45       36.45     24.74 o 
  16  11   5      153.75      208.31     37.76 o 
  17  11   5        3.38      -10.42     24.74 o 
  18  11   5      337.87      358.04     46.87 o 
   1  12   5      491.48      507.53     12.23 o 
   2  12   5      446.40      391.83     10.00 o 
   3  12   5      172.66      170.30      6.81 o 
   4  12   5      684.78      687.12     12.43 o 
   5  12   5      268.76      281.29      9.24 o 
   6  12   5       46.38       61.00      5.91 o 
   7  12   5       83.49       91.74      8.58 o 
   8  12   5        9.93        9.62      7.89 o 
   9  12   5      386.26      346.11     17.66 o 
  10  12   5      536.23      529.40     22.20 o 
  11  12   5      112.82       93.09     15.19 o 
  12  12   5      385.95      349.64     19.50 o 
  13  12   5        0.68       -3.02     12.02 o 
  14  12   5       51.42       35.71     15.62 o 
  15  12   5        8.04       36.45     27.34 o 
  16  12   5        0.00        2.60     23.44 o 
  17  12   5        9.84       49.47     28.64 o 
  18  12   5       14.62       42.96     31.25 o 
   1  13   5        7.37       11.02      4.36 o 
   2  13   5       99.64      112.43      7.73 o 
   3  13   5       19.97       20.20      4.42 o 
   4  13   5       11.72        9.02      4.31 o 
   5  13   5       60.69       60.25      5.74 o 
   6  13   5      241.25      260.13     10.97 o 
   7  13   5        0.89       -4.32      5.98 o 
   8  13   5        3.05       -6.01      6.01 o 
   9  13   5       10.41       20.99     14.15 o 
  10  13   5      313.28      332.59     21.95 o 
  11  13   5       74.73       86.79     12.50 o 
  12  13   5        2.82       -3.07      9.68 o 
  13  13   5       14.67        6.34     13.21 o 
  14  13   5        7.66       14.64     14.67 o 
  15  13   5       52.13       40.36     28.64 o 
  16  13   5        2.54       -1.30     24.74 o 
  17  13   5        0.18        9.11     27.34 o 
  18  13   5       21.15       57.29     33.85 o 
   1  14   5        7.30        2.13      4.26 o 
   2  14   5       24.99       18.84      4.78 o 
   3  14   5       87.71       74.72      6.07 o 
   4  14   5       18.18       15.08      4.60 o 
   5  14   5       52.30       73.98      6.40 o 
   6  14   5      100.20       90.28      9.38 o 
   7  14   5       55.65       57.91     10.02 o 
   8  14   5        4.77       -4.05      8.08 o 
   9  14   5       84.00       74.84     12.23 o 
  10  14   5      351.16      382.63     20.11 o 
  11  14   5        0.29        6.65      9.63 o 
  12  14   5        9.33       20.83     10.58 o 
  13  14   5       87.47       88.71     48.17 o 
  14  14   5        0.25      -13.00     13.00 o 
  15  14   5        7.42       11.72     26.04 o 
  16  14   5        0.29       24.74     28.64 o 
  17  14   5       46.00       85.93     32.55 o 
   1  15   5      388.83      365.52     14.05 o 
   2  15   5      340.15      329.45      9.92 o 
   3  15   5       65.11       64.76      6.32 o 
   4  15   5       53.24       50.53      6.15 o 
   5  15   5       20.06       29.35      5.73 o 
   6  15   5      397.21      427.74     12.68 o 
   7  15   5      223.38      239.54     21.05 o 
   8  15   5      359.89      356.14     17.57 o 
   9  15   5        4.97       15.21     14.21 o 
  10  15   5      181.44      172.75     15.71 o 
  11  15   5        2.05       -9.17      9.42 o 
  12  15   5      285.39      305.41     19.11 o 
  13  15   5        4.01        6.84     19.53 o 
  14  15   5       23.81       32.44     22.78 o 
  15  15   5      190.20      190.08     39.06 o 
  16  15   5       10.79        3.91     27.34 o 
  17  15   5       13.69       62.49     32.55 o 
   1  16   5      156.77      153.18      7.79 o 
   2  16   5     1078.02      982.80     16.95 o 
   3  16   5        0.92       -4.51      4.51 o 
   4  16   5       37.42       44.33      6.31 o 
   5  16   5        4.41        1.30      5.87 o 
   6  16   5        4.07        3.87      6.41 o 
   7  16   5        6.25       -2.67      8.56 o 
   8  16   5      128.98      104.80     12.76 o 
   9  16   5      821.18      829.90     29.61 o 
  10  16   5      591.32      575.28     24.85 o 
  11  16   5       67.79       75.80     13.32 o 
  12  16   5       14.23       32.14     14.63 o 
  13  16   5      128.96      128.49     20.23 o 
  14  16   5       67.72       68.10     19.02 o 
  15  16   5        2.87        2.60     26.04 o 
  16  16   5       24.99       23.44     27.34 o 
   1  17   5      529.54      487.89     12.51 o 
   2  17   5     1611.56     1610.28     23.12 o 
   3  17   5        5.79       21.46      5.75 o 
   4  17   5       60.25       54.03      7.52 o 
   5  17   5        3.84        5.33      6.47 o 
   6  17   5       16.63       22.82      8.62 o 
   7  17   5      569.31      566.68     28.38 o 
   8  17   5      194.64      194.61     15.53 o 
   9  17   5       25.14       39.65     12.17 o 
  10  17   5      192.94      188.09     16.90 o 
  11  17   5       16.79        0.97     15.57 o 
  12  17   5       46.05       48.64     13.53 o 
  13  17   5        0.42       -2.91     23.44 o 
  14  17   5       19.80       24.91     16.57 o 
  15  17   5        0.00      -10.42     24.74 o 
  16  17   5       53.21       62.49     32.55 o 
   1  18   5      209.10      208.71      9.23 o 
   2  18   5      271.41      271.04     10.09 o 
   3  18   5      149.02      178.08     12.24 o 
   4  18   5        1.07        4.04      6.68 o 
   5  18   5      390.09      408.45     17.16 o 
   6  18   5      172.81      140.61     12.27 o 
   7  18   5      807.47      752.51     39.84 o 
   8  18   5       23.48       24.55     19.36 o 
   9  18   5       11.28       11.97     10.96 o 
  10  18   5       40.53       51.80     13.26 o 
  11  18   5       65.57       87.69     14.94 o 
  12  18   5       11.28       20.80     22.78 o 
  13  18   5       49.82       66.67     19.02 o 
  14  18   5        1.34        7.08     17.10 o 
  15  18   5        1.34       19.53     28.64 o 
   1  19   5      403.65      388.84     13.15 o 
   2  19   5        0.02       -1.48      6.68 o 
   3  19   5        2.33       15.64      7.52 o 
   4  19   5      128.55      149.51     10.86 o 
   5  19   5        7.53       -3.52      8.16 o 
   6  19   5      284.36      287.70     15.64 o 
   7  19   5      183.07      206.77     16.52 o 
   8  19   5       40.46       20.33     10.78 o 
   9  19   5        0.53       -9.80      9.80 o 
  10  19   5       41.83       66.41     14.45 o 
  11  19   5        1.63       -8.08     13.87 o 
  12  19   5       30.02       10.42     16.85 o 
  13  19   5       73.30       72.73     19.27 o 
  14  19   5       26.10       53.38     31.25 o 
   1  20   5      471.19      460.44     19.31 o 
   2  20   5      146.76      132.72     11.85 o 
   3  20   5       76.51       79.92     13.39 o 
   4  20   5        3.26        5.26      8.04 o 
   5  20   5      127.06      146.05     18.12 o 
   6  20   5        6.23       15.80     10.31 o 
   7  20   5       21.92        6.12     10.67 o 
   8  20   5      104.82       75.95     13.54 o 
   9  20   5        0.89        0.95     11.46 o 
  10  20   5      109.79      107.39     16.17 o 
  11  20   5       23.00        8.83     13.26 o 
  12  20   5        4.59       29.29     23.44 o 
  13  20   5       61.70       79.01     26.69 o 
  14  20   5      147.73      166.65     41.66 o 
   1  21   5      249.84      248.60     16.82 o 
   2  21   5       52.94       42.74     10.77 o 
   3  21   5       86.27       77.78     11.20 o 
   4  21   5       60.40       74.58     11.81 o 
   5  21   5       36.07       38.72     10.77 o 
   6  21   5       99.61      103.53     12.84 o 
   7  21   5      340.17      346.64     20.86 o 
   8  21   5      127.17      154.57     16.33 o 
   9  21   5      136.10      155.94     18.42 o 
  10  21   5        6.89      -11.48     11.48 o 
  11  21   5       22.33       27.02     13.99 o 
  12  21   5        8.81      -15.35     18.23 o 
  13  21   5        3.49        2.54     19.02 o 
   1  22   5       17.09       12.41     10.41 o 
   2  22   5        3.58       -1.16      9.82 o 
   3  22   5      169.46      155.94     17.20 o 
   4  22   5       19.86       10.99      9.92 o 
   5  22   5      169.35      198.59     16.15 o 
   6  22   5        4.01        2.85      9.88 o 
   7  22   5       29.90       34.18     14.16 o 
   8  22   5       85.22       82.37     14.41 o 
   9  22   5       30.64       29.76     14.03 o 
  10  22   5        0.95       -1.21     12.50 o 
  11  22   5        3.38        2.18     13.36 o 
  12  22   5        2.19       -5.57     17.80 o 
   1  23   5       45.74       52.97     15.52 o 
   2  23   5       32.44       40.88     12.06 o 
   3  23   5        6.44        1.92     11.44 o 
   4  23   5        6.23       13.73     12.70 o 
   5  23   5      104.72       92.33     13.89 o 
   6  23   5       25.29       45.17     12.50 o 
   7  23   5       25.23       25.42     16.99 o 
   8  23   5        2.24      -11.84     11.84 o 
   9  23   5        0.98       18.38     13.40 o 
  10  23   5       16.36       14.59     14.03 o 
  11  23   5       23.82       28.32     25.85 o 
   1  24   5       82.80      102.34     14.93 o 
   2  24   5       61.83       66.60     16.16 o 
   3  24   5       23.79       27.76     14.09 o 
   4  24   5        0.29       -7.94     12.45 o 
   5  24   5       80.21       88.73     14.35 o 
   6  24   5       32.18       22.55     14.42 o 
   7  24   5        0.33       41.34     14.94 o 
   8  24   5        0.76       -7.20     13.53 o 
   9  24   5       20.84        7.05     14.63 o 
  10  24   5        1.03       17.25     20.64 o 
   1  25   5       22.89       19.15     13.94 o 
   2  25   5      149.14      139.44     20.64 o 
   3  25   5      226.46      204.77     26.27 o 
   4  25   5       28.77       27.95     19.40 o 
   5  25   5       45.17       38.08     15.71 o 
   6  25   5        0.20      -13.95     13.95 o 
   7  25   5        4.15       11.86     14.63 o 
   8  25   5       33.61       34.86     17.12 o 
   1  26   5        0.00       -9.63     17.33 o 
   2  26   5       37.17       36.45     20.00 o 
   3  26   5       83.39      110.50     24.65 o 
   4  26   5      135.51      132.31     23.74 o 
   5  26   5       15.58       12.08     17.58 o 
   6  26   5       82.82      107.21     18.76 o 
   1  27   5        0.28       -2.68     13.53 o 
   2  27   5       13.89       22.85     15.99 o 
   3  27   5        0.05      -11.55     14.05 o 
   4  27   5       91.74       79.42     39.06 o 
   0   0   6     1037.23     1219.93     40.36 o 
   1   0   6      227.70      250.95     11.66 o 
   2   0   6     1215.60     1168.01     36.48 o 
   3   0   6     1233.62     1198.73     43.62 o 
   4   0   6     4619.61     4575.10    146.47 o 
   5   0   6     1671.70     1576.86     31.70 o 
   6   0   6      154.30      158.85     12.28 o 
   7   0   6     1309.04     1335.92     97.65 o 
   8   0   6      137.45      108.65     13.33 o 
   9   0   6      204.72      175.76     24.74 o 
  10   0   6     1408.80     1589.68     69.00 o 
  11   0   6      756.04      734.30     46.87 o 
  12   0   6      268.15      256.48     29.94 o 
  13   0   6       63.23       56.33     16.85 o 
  14   0   6     2140.95     2108.13    160.79 o 
  15   0   6      447.19      428.34     46.87 o 
  16   0   6       25.32       41.66     27.34 o 
  17   0   6       71.07      121.08     33.85 o 
  18   0   6       48.13       42.96     29.94 o 
  19   0   6      148.84      201.80     42.96 o 
   0   1   6       16.60       24.51      5.08 o 
   1   1   6      365.25      408.75     10.24 o 
   2   1   6        4.62       11.04      4.71 o 
   3   1   6       94.76       88.70      6.21 o 
   4   1   6      174.90      182.36      9.78 o 
   5   1   6      298.89      319.90     10.23 o 
   6   1   6      194.87      196.57      8.21 o 
   7   1   6      268.51      281.45      8.02 o 
   8   1   6     1103.75     1048.69     28.18 o 
   9   1   6     1300.34     1233.41     40.51 o 
  10   1   6       44.19       53.47     12.89 o 
  11   1   6      741.19      713.52     27.59 o 
  12   1   6      664.57      672.69     27.11 o 
  13   1   6       37.30       49.76     12.76 o 
  14   1   6      405.29      444.77     23.54 o 
  15   1   6       89.30      116.22     22.04 o 
  16   1   6       24.68       13.64     17.42 o 
  17   1   6       68.28      103.12     23.02 o 
  18   1   6        9.09        9.86     25.39 o 
  19   1   6       84.79       79.85     35.80 o 
   0   2   6     1870.23     1828.04     27.33 o 
   1   2   6      119.30      116.31      5.36 o 
   2   2   6      490.99      496.71     12.18 o 
   3   2   6       24.14       35.66      6.38 o 
   4   2   6       36.19       33.63      5.49 o 
   5   2   6       25.49       24.99      8.36 o 
   6   2   6      225.41      239.60      8.77 o 
   7   2   6       86.20       90.49      7.75 o 
   8   2   6      849.48      828.38     33.26 o 
   9   2   6       96.90       83.62     12.06 o 
  10   2   6      387.14      399.01     20.38 o 
  11   2   6        7.68        0.96      8.77 o 
  12   2   6      105.03      107.29     14.50 o 
  13   2   6       58.47       70.96     13.41 o 
  14   2   6       81.71      109.19     19.40 o 
  15   2   6        1.09        9.73     16.93 o 
  16   2   6        2.63       11.82     17.79 o 
  17   2   6       34.03       40.58     31.90 o 
  18   2   6        1.44       -2.70     18.23 o 
  19   2   6       29.66       29.01     22.54 o 
   0   3   6      582.29      593.08     14.84 o 
   1   3   6       12.92       17.58      4.12 o 
   2   3   6       91.13       90.04      5.99 o 
   3   3   6      187.29      181.39      7.14 o 
   4   3   6      101.64      106.03      7.78 o 
   5   3   6       12.81       22.53      4.47 o 
   6   3   6      625.38      605.07     13.25 o 
   7   3   6      391.12      404.73     18.11 o 
   8   3   6      340.19      346.62     20.19 o 
   9   3   6        2.33       12.76      7.40 o 
  10   3   6       12.59       30.54      9.88 o 
  11   3   6       58.27       69.48     12.83 o 
  12   3   6      101.59      117.80     23.78 o 
  13   3   6        2.55        8.48     10.38 o 
  14   3   6      184.38      175.32     30.60 o 
  15   3   6        0.58       13.26     15.00 o 
  16   3   6      101.28       74.21     28.64 o 
  17   3   6       40.92       21.07     19.65 o 
  18   3   6        0.09        1.52     32.55 o 
  19   3   6       82.52       98.97     27.34 o 
   0   4   6       10.85        2.77      5.20 o 
   1   4   6       26.45       23.67      4.25 o 
   2   4   6        5.30       10.46      4.02 o 
   3   4   6      387.47      415.95     10.10 o 
   4   4   6        9.03        2.76      3.98 o 
   5   4   6       74.32       79.32      4.79 o 
   6   4   6       14.79       14.11      4.21 o 
   7   4   6       67.44       85.40      8.50 o 
   8   4   6       95.45       99.71      9.58 o 
   9   4   6      144.41      155.07     11.31 o 
  10   4   6      109.09      127.74     18.75 o 
  11   4   6       94.12      108.55     13.87 o 
  12   4   6      280.70      285.14     19.64 o 
  13   4   6       36.10       31.11     12.00 o 
  14   4   6      263.76      270.50     25.00 o 
  15   4   6      105.21       80.84     29.29 o 
  16   4   6        0.39       -9.11     22.13 o 
  17   4   6        1.47       31.25     27.34 o 
  18   4   6        8.50       39.12     21.11 o 
  19   4   6       60.38       76.95     37.11 o 
   0   5   6       99.28      118.14      8.13 o 
   1   5   6      105.49       88.73      5.80 o 
   2   5   6      300.24      290.12      8.71 o 
   3   5   6      562.80      526.50     11.50 o 
   4   5   6      239.47      242.41      8.10 o 
   5   5   6        0.62        2.42      3.45 o 
   6   5   6       16.84       25.17      4.48 o 
   7   5   6       77.18       76.55      5.47 o 
   8   5   6      601.05      632.49     19.56 o 
   9   5   6      240.29      241.77     13.48 o 
  10   5   6       51.08       81.39     12.76 o 
  11   5   6        4.06       13.97      9.76 o 
  12   5   6       84.65       76.72     13.21 o 
  13   5   6       64.00       51.62     25.39 o 
  14   5   6       79.83       93.03     18.46 o 
  15   5   6        1.75        0.49     14.39 o 
  16   5   6       23.89       39.06     27.34 o 
  17   5   6      181.58      204.41     39.06 o 
  18   5   6      178.41      222.63     42.96 o 
  19   5   6       20.12      -20.70     20.70 o 
   0   6   6      960.66      846.63     18.86 o 
   1   6   6      477.32      491.05     11.26 o 
   2   6   6       93.80      107.51      5.18 o 
   3   6   6       54.98       46.39      5.16 o 
   4   6   6      321.37      281.47     11.81 o 
   5   6   6      102.14      104.21      6.27 o 
   6   6   6        5.36        7.20      3.89 o 
   7   6   6       36.50       45.15      5.09 o 
   8   6   6       31.37       39.01      6.94 o 
   9   6   6      146.99      166.09     10.33 o 
  10   6   6     1013.93      974.73     32.45 o 
  11   6   6       80.05       91.45     13.53 o 
  12   6   6       71.36       79.65     13.92 o 
  13   6   6        3.11       -2.75     12.20 o 
  14   6   6       62.47       77.61     17.79 o 
  15   6   6        2.69      -20.83     20.83 o 
  16   6   6       40.39       36.45     28.64 o 
  17   6   6       13.64       33.85     27.34 o 
  18   6   6       18.29       15.62     27.34 o 
  19   6   6       68.61      115.87     37.76 o 
   0   7   6       45.91       44.58      6.72 o 
   1   7   6      107.44      132.85      8.50 o 
   2   7   6        5.36        7.55      4.53 o 
   3   7   6      448.50      476.45     12.22 o 
   4   7   6        0.30       -4.96      4.96 o 
   5   7   6        4.47        1.30      4.37 o 
   6   7   6       83.14       90.56      5.51 o 
   7   7   6       20.93       15.08      4.60 o 
   8   7   6        6.36       11.35      6.86 o 
   9   7   6       64.02       88.39      9.62 o 
  10   7   6       21.58       23.84      7.63 o 
  11   7   6     1576.99     1600.53     36.46 o 
  12   7   6      103.41      112.84     21.48 o 
  13   7   6      138.36      128.67     20.18 o 
  14   7   6       11.56       31.25     24.74 o 
  15   7   6        7.22        0.00     23.44 o 
  16   7   6        0.36       29.94     24.74 o 
  17   7   6        7.26       16.93     27.34 o 
  18   7   6        0.13      -23.44     23.44 o 
  19   7   6      453.89      462.19     55.98 o 
   0   8   6     2225.30     2066.22     42.85 o 
   1   8   6      314.89      330.17     11.63 o 
   2   8   6       38.00       31.59      7.71 o 
   3   8   6      153.10      156.36      7.33 o 
   4   8   6     2012.53     1864.51     22.70 o 
   5   8   6      988.34     1002.63     15.51 o 
   6   8   6      126.79      131.82      5.63 o 
   7   8   6       95.13       87.24      7.37 o 
   8   8   6      150.11      156.52     13.05 o 
   9   8   6       26.85        4.71      6.60 o 
  10   8   6      559.74      570.25     17.47 o 
  11   8   6        0.01       12.80      8.76 o 
  12   8   6     1555.78     1530.58     45.30 o 
  13   8   6       94.06       96.74     17.80 o 
  14   8   6        2.39       20.83     24.74 o 
  15   8   6        0.36       20.83     26.04 o 
  16   8   6        8.50        2.60     24.74 o 
  17   8   6        6.57        9.11     27.34 o 
  18   8   6       12.18       14.32     28.64 o 
   0   9   6     1800.41     1797.17     34.45 o 
   1   9   6     1374.41     1396.64     20.89 o 
   2   9   6     2038.49     1892.85     25.28 o 
   3   9   6     2291.99     2364.11     26.81 o 
   4   9   6      351.71      374.97     13.40 o 
   5   9   6        2.63       19.49      4.57 o 
   6   9   6       99.57       87.33      6.07 o 
   7   9   6      167.70      159.01      8.49 o 
   8   9   6      654.01      607.60     20.01 o 
   9   9   6      338.74      333.97     15.43 o 
  10   9   6      407.22      383.95     17.22 o 
  11   9   6        8.16       10.15      7.89 o 
  12   9   6       70.36      105.55     12.97 o 
  13   9   6      232.29      231.01     24.74 o 
  14   9   6        0.28       -7.81     24.74 o 
  15   9   6      124.10      110.67     31.25 o 
  16   9   6       87.57       89.83     32.55 o 
  17   9   6      114.13      170.56     39.06 o 
  18   9   6      344.93      252.58     44.27 o 
   0  10   6     2546.79     2646.57     48.11 o 
   1  10   6      538.24      502.12     12.20 o 
   2  10   6       55.95       64.80      7.09 o 
   3  10   6      235.25      239.33      8.04 o 
   4  10   6      908.43      937.13     15.18 o 
   5  10   6      500.45      497.25     11.25 o 
   6  10   6      151.56      160.51      9.15 o 
   7  10   6        3.98        5.66      5.37 o 
   8  10   6      123.39      133.37     11.51 o 
   9  10   6        1.30        5.79      6.51 o 
  10  10   6      778.56      786.26     24.99 o 
  11  10   6       66.79       82.59     12.44 o 
  12  10   6       92.94       86.30     12.27 o 
  13  10   6       64.19       75.91     22.78 o 
  14  10   6       30.01       16.29     14.19 o 
  15  10   6        6.69       19.53     26.04 o 
  16  10   6       85.05       85.93     33.85 o 
  17  10   6       18.53       39.06     28.64 o 
  18  10   6      141.19      128.89     37.76 o 
   0  11   6       57.64       62.21      8.94 o 
   1  11   6       36.10       33.11      6.30 o 
   2  11   6       14.68       13.15      5.23 o 
   3  11   6       73.86       92.45      6.44 o 
   4  11   6       12.01       14.18      5.73 o 
   5  11   6      458.11      469.62     11.24 o 
   6  11   6        0.18       -1.38      4.94 o 
   7  11   6        8.92       12.57      6.49 o 
   8  11   6       38.95       18.36      7.07 o 
   9  11   6      318.40      328.72     18.81 o 
  10  11   6       83.15       74.21     12.08 o 
  11  11   6      360.79      381.78     20.00 o 
  12  11   6        0.76        3.34     14.86 o 
  13  11   6       86.17       79.87     17.33 o 
  14  11   6        2.45       20.51     15.89 o 
  15  11   6        0.39       18.23     27.34 o 
  16  11   6       79.01       79.42     31.25 o 
  17  11   6       24.94        9.11     27.34 o 
  18  11   6        0.19       23.44     31.25 o 
   0  12   6       37.70       35.49      8.83 o 
   1  12   6       51.72       47.60      6.27 o 
   2  12   6       34.16       42.03      6.83 o 
   3  12   6        0.01       -0.66      6.57 o 
   4  12   6        0.18        7.77      5.46 o 
   5  12   6      253.93      268.14     11.99 o 
   6  12   6       65.04       67.42      5.76 o 
   7  12   6        3.98       10.29      6.71 o 
   8  12   6       50.69       60.41      8.85 o 
   9  12   6        1.21        9.45      8.48 o 
  10  12   6        1.90        7.18     10.31 o 
  11  12   6        0.93       -2.55      8.98 o 
  12  12   6      134.17      132.46     15.09 o 
  13  12   6       46.21       37.65     16.57 o 
  14  12   6       29.34       31.04     21.48 o 
  15  12   6       31.87       16.93     26.04 o 
  16  12   6        0.18        3.91     26.04 o 
  17  12   6       48.42      -22.13     24.74 o 
   0  13   6      149.47      143.69     11.97 o 
   1  13   6       55.72       69.06      6.96 o 
   2  13   6      321.82      300.24     10.70 o 
   3  13   6       61.89       75.82      7.60 o 
   4  13   6      127.22      141.45      8.87 o 
   5  13   6      134.56      125.69      8.62 o 
   6  13   6       23.28       21.40      6.22 o 
   7  13   6        1.30       -0.08      6.79 o 
   8  13   6      506.90      483.94     18.15 o 
   9  13   6        1.79       -7.39      9.11 o 
  10  13   6      343.50      351.03     19.96 o 
  11  13   6        4.09        0.81     10.19 o 
  12  13   6        0.27       -1.61     10.31 o 
  13  13   6      561.89      543.08     38.41 o 
  14  13   6       76.38      127.78     32.55 o 
  15  13   6        0.22       45.57     28.64 o 
  16  13   6       69.62       70.31     33.85 o 
  17  13   6       47.86       61.19     33.85 o 
   0  14   6     1568.48     1479.21     33.07 o 
   1  14   6       81.06       90.00      9.92 o 
   2  14   6      276.71      278.27     10.70 o 
   3  14   6       18.96       24.28      6.08 o 
   4  14   6        6.36        2.24      5.85 o 
   5  14   6       51.34       55.87      7.80 o 
   6  14   6      222.50      215.01     10.30 o 
   7  14   6       38.43       50.35      9.24 o 
   8  14   6      516.46      521.48     31.05 o 
   9  14   6       98.27      114.72     14.64 o 
  10  14   6       10.43        5.62     10.41 o 
  11  14   6        0.96       11.18     13.32 o 
  12  14   6       79.16       72.94     13.53 o 
  13  14   6       32.83       32.76     16.86 o 
  14  14   6       88.60      122.94     37.76 o 
  15  14   6       49.19       57.29     31.25 o 
  16  14   6       73.50      118.48     35.15 o 
   0  15   6      312.91      307.17     16.13 o 
   1  15   6      226.56      246.54     10.44 o 
   2  15   6       22.60       17.02      6.21 o 
   3  15   6       52.15       56.16      7.15 o 
   4  15   6       77.95       82.25      8.04 o 
   5  15   6      100.55      113.07      8.71 o 
   6  15   6        4.73       -1.84      7.05 o 
   7  15   6        2.57        0.73      7.66 o 
   8  15   6      167.78      166.65     14.45 o 
   9  15   6       25.33       27.52     11.48 o 
  10  15   6        4.88       12.15     10.66 o 
  11  15   6       84.52       98.02     18.94 o 
  12  15   6        4.86       21.61     27.34 o 
  13  15   6       83.36       80.12     26.04 o 
  14  15   6       73.34       73.59     20.64 o 
  15  15   6      161.03      166.65     40.36 o 
  16  15   6       56.05       88.53     35.15 o 
   0  16   6     2762.60     2785.07     51.05 o 
   1  16   6        9.95       20.83      6.38 o 
   2  16   6      637.24      653.99     15.95 o 
   3  16   6       70.20       83.03      9.35 o 
   4  16   6        2.66       -3.19      6.80 o 
   5  16   6       15.34       16.66      7.95 o 
   6  16   6       53.11       87.19     10.71 o 
   7  16   6        6.28       15.17      9.88 o 
   8  16   6      339.50      362.34     19.53 o 
   9  16   6        7.31       15.70     10.77 o 
  10  16   6      398.88      402.21     22.89 o 
  11  16   6       10.53        7.64     12.06 o 
  12  16   6        2.69       -1.85     24.74 o 
  13  16   6        5.62       27.14     17.20 o 
  14  16   6       24.21       59.52     19.53 o 
  15  16   6       26.36       57.29     32.55 o 
   0  17   6       46.30       47.53     10.68 o 
   1  17   6      104.76      113.37      8.72 o 
   2  17   6       16.98       16.65      6.54 o 
   3  17   6       14.97       26.73      7.65 o 
   4  17   6       27.79       30.20      7.49 o 
   5  17   6       29.68       38.88      8.61 o 
   6  17   6      187.98      191.24     13.55 o 
   7  17   6      438.16      387.43     19.99 o 
   8  17   6      268.08      314.08     18.78 o 
   9  17   6        0.16       -2.82     11.23 o 
  10  17   6      133.25      131.81     33.83 o 
  11  17   6       75.86       95.74     15.26 o 
  12  17   6      220.25      230.86     25.65 o 
  13  17   6       13.50        9.49     15.62 o 
  14  17   6       82.09       90.02     20.94 o 
  15  17   6       23.32       82.02     37.76 o 
   0  18   6      727.53      691.70     24.08 o 
   1  18   6       44.62       54.12      7.74 o 
   2  18   6       58.01       66.49     11.24 o 
   3  18   6       22.50       19.86      7.69 o 
   4  18   6       58.80       55.14      8.90 o 
   5  18   6      381.29      360.06     15.51 o 
   6  18   6      315.50      287.28     18.11 o 
   7  18   6      155.09      182.31     28.01 o 
   8  18   6      144.55      149.98     15.61 o 
   9  18   6      148.34      160.08     17.38 o 
  10  18   6      550.77      561.92     27.29 o 
  11  18   6        1.08       -4.00     20.54 o 
  12  18   6        9.09       14.39     16.14 o 
  13  18   6       18.44       -4.32     29.29 o 
  14  18   6      273.56      337.21     49.47 o 
   0  19   6       75.82       80.45     12.40 o 
   1  19   6       61.84       49.05      7.85 o 
   2  19   6        3.29       -8.20      8.20 o 
   3  19   6       39.69       50.20      9.06 o 
   4  19   6       16.89       22.83      8.02 o 
   5  19   6      329.86      319.60     17.66 o 
   6  19   6        0.85       -1.89      9.96 o 
   7  19   6        0.02       13.18     11.07 o 
   8  19   6      239.42      244.05     18.39 o 
   9  19   6        7.79        7.79     12.00 o 
  10  19   6       64.93       59.33     15.06 o 
  11  19   6       29.55       32.73     14.31 o 
  12  19   6       33.05       39.48     16.86 o 
  13  19   6       80.81      110.96     29.29 o 
   0  20   6      503.78      572.33     28.66 o 
   1  20   6       60.37       69.07      9.60 o 
   2  20   6      394.07      359.94     15.53 o 
   3  20   6        5.78       21.92      8.45 o 
   4  20   6       15.43        4.99      9.22 o 
   5  20   6        0.09       -9.41      9.79 o 
   6  20   6       21.45       30.99     12.21 o 
   7  20   6       33.24       14.76     12.97 o 
   8  20   6        0.29      -13.53     13.53 o 
   9  20   6       22.37       31.35     15.37 o 
  10  20   6      272.02      258.56     30.87 o 
  11  20   6       21.44       44.02     14.63 o 
  12  20   6        0.68        9.78     16.86 o 
  13  20   6        0.04      -13.12     17.20 o 
   0  21   6       49.46       50.15     14.77 o 
   1  21   6      134.82      125.00     15.33 o 
   2  21   6      176.06      191.21     14.80 o 
   3  21   6      210.14      200.64     13.31 o 
   4  21   6       85.21      115.94     12.79 o 
   5  21   6       37.01       37.26     11.47 o 
   6  21   6      202.33      228.37     23.36 o 
   7  21   6      139.91      113.36     25.21 o 
   8  21   6       46.54       61.59     13.43 o 
   9  21   6       61.49       23.59     14.03 o 
  10  21   6        7.83        0.90     16.78 o 
  11  21   6      139.66      145.27     19.51 o 
  12  21   6      116.09      117.67     24.71 o 
   0  22   6       61.24       70.11     17.22 o 
   1  22   6       36.28       41.47     10.29 o 
   2  22   6       88.29       75.22     11.88 o 
   3  22   6       16.15        9.97      9.66 o 
   4  22   6        6.43       -1.07     10.14 o 
   5  22   6        0.49        0.51     10.39 o 
   6  22   6        2.22       12.81     10.77 o 
   7  22   6        1.76        9.55     11.18 o 
   8  22   6        2.35        4.06     14.39 o 
   9  22   6       84.55      132.06     19.16 o 
  10  22   6        7.53       37.18     23.46 o 
  11  22   6        8.03       10.16     17.33 o 
   0  23   6       12.96        1.70     13.80 o 
   1  23   6      108.48      126.23     13.93 o 
   2  23   6      104.74       92.94     13.27 o 
   3  23   6        0.38       -0.95     10.67 o 
   4  23   6       52.79       43.55     13.48 o 
   5  23   6       65.84       58.39     13.29 o 
   6  23   6       10.11       27.20     14.46 o 
   7  23   6        6.79       15.75     17.16 o 
   8  23   6        6.12       23.01     14.31 o 
   9  23   6      122.92      153.44     20.41 o 
   0  24   6      353.32      345.25     26.54 o 
   1  24   6        9.68       13.88     14.85 o 
   2  24   6       18.07       29.71     15.41 o 
   3  24   6        5.47        4.10     13.73 o 
   4  24   6      254.97      254.02     22.50 o 
   5  24   6        0.74      -14.33     24.86 o 
   6  24   6        3.63        9.35     14.10 o 
   7  24   6       62.57       67.65     17.84 o 
   8  24   6        0.00       -9.53     13.16 o 
   0  25   6      108.75      116.54     33.20 o 
   1  25   6      190.25      203.68     19.12 o 
   2  25   6       65.00       51.11     16.65 o 
   3  25   6       18.05       19.25     15.06 o 
   4  25   6       21.11        5.66     14.44 o 
   5  25   6      126.57      122.50     19.83 o 
   6  25   6       59.93       37.32     16.47 o 
   0  26   6       34.46       29.94     20.64 o 
   1  26   6        0.10      -10.92     12.91 o 
   2  26   6        0.40       17.67     16.03 o 
   3  26   6        8.17        9.00     15.82 o 
   1   1   7     1701.08     1736.39     21.32 o 
   2   1   7       43.51       33.36      5.74 o 
   3   1   7       19.93       23.73      6.12 o 
   4   1   7       81.10       59.87     15.03 o 
   5   1   7      456.06      440.05     17.02 o 
   6   1   7        1.44        7.74      4.59 o 
   7   1   7        0.29        1.86      4.52 o 
   8   1   7      663.23      644.26     29.91 o 
   9   1   7        6.09        0.00     18.23 o 
  10   1   7      138.43      119.09     15.10 o 
  11   1   7       25.14       15.77     11.43 o 
  12   1   7      101.99       97.23     20.97 o 
  13   1   7       90.94      120.59     21.27 o 
  14   1   7      105.97      149.22     25.73 o 
  15   1   7       34.09       31.25     19.33 o 
  16   1   7      186.71      167.95     28.54 o 
  17   1   7        0.26      -44.27     44.27 o 
  18   1   7       27.63        9.38     20.19 o 
   1   2   7     2394.89     2443.17     26.99 o 
   2   2   7      934.39      957.72     19.64 o 
   3   2   7      500.50      543.23     13.14 o 
   4   2   7        9.13        7.46      5.65 o 
   5   2   7      318.35      310.65     13.42 o 
   6   2   7     1016.14      977.87     17.84 o 
   7   2   7     2805.91     2615.81     45.90 o 
   8   2   7       11.60       25.73     10.31 o 
   9   2   7      153.58      169.53     18.04 o 
  10   2   7      153.05      141.17     24.37 o 
  11   2   7        0.72       -4.00     10.19 o 
  12   2   7       90.47       99.82     14.92 o 
  13   2   7      975.26     1048.16     95.04 o 
  14   2   7       91.25      121.08     33.85 o 
  15   2   7        3.09        6.44     17.93 o 
  16   2   7      317.40      286.11     32.22 o 
  17   2   7       87.02       76.82     24.86 o 
  18   2   7       35.14       68.27     22.96 o 
   1   3   7        0.47        6.56      4.70 o 
   2   3   7      169.11      159.10      8.04 o 
   3   3   7     1099.01     1160.62     21.03 o 
   4   3   7      130.04      113.66      7.99 o 
   5   3   7      613.65      547.51     16.00 o 
   6   3   7       11.66        6.81      5.76 o 
   7   3   7        5.92        0.41      5.09 o 
   8   3   7      345.06      388.58     20.55 o 
   9   3   7      313.99      290.65     18.90 o 
  10   3   7      116.38      142.09     32.57 o 
  11   3   7      483.44      508.19     24.69 o 
  12   3   7      322.51      368.73     72.26 o 
  13   3   7       35.76       38.32     16.86 o 
  14   3   7        4.21      -22.13     22.13 o 
  15   3   7       96.93      149.72     36.45 o 
  16   3   7      523.41      554.63     55.98 o 
  17   3   7      183.15      190.77     52.08 o 
  18   3   7        4.83       22.48     20.58 o 
   1   4   7      419.24      468.42     12.11 o 
   2   4   7       69.24       96.70      8.52 o 
   3   4   7        9.11        8.73      4.96 o 
   4   4   7       59.94       62.44      6.99 o 
   5   4   7       81.73       78.60      9.42 o 
   6   4   7        3.19        3.74      4.87 o 
   7   4   7       52.97       34.64      7.01 o 
   8   4   7        1.43       -5.94      9.02 o 
   9   4   7       30.42       31.68     11.14 o 
  10   4   7        2.89       -4.03      9.42 o 
  11   4   7      153.31      165.92     16.74 o 
  12   4   7       22.25       27.34     15.00 o 
  13   4   7      136.51      151.73     36.45 o 
  14   4   7        3.68        1.91     15.57 o 
  15   4   7      122.64       91.14     33.85 o 
  16   4   7       12.19        1.30     26.04 o 
  17   4   7        0.11        1.30     26.04 o 
  18   4   7        1.92       -0.65     18.41 o 
   1   5   7      208.66      201.72      7.47 o 
   2   5   7      426.01      427.02     11.33 o 
   3   5   7      132.47      135.65      7.37 o 
   4   5   7        2.05        7.53      4.68 o 
   5   5   7       34.75       46.75      5.81 o 
   6   5   7      196.62      198.94      9.42 o 
   7   5   7      628.20      648.99     18.07 o 
   8   5   7      237.31      252.21     23.44 o 
   9   5   7       41.72       43.20     11.48 o 
  10   5   7      154.27      160.59     16.38 o 
  11   5   7      160.38      134.82     19.97 o 
  12   5   7      108.40      108.32     19.07 o 
  13   5   7        0.18      -10.04     14.25 o 
  14   5   7       21.83       42.28     17.42 o 
  15   5   7       23.07      -20.83     23.44 o 
  16   5   7       92.41       89.83     33.85 o 
  17   5   7       17.77       27.34     27.34 o 
  18   5   7       28.99       89.83     35.15 o 
   1   6   7      144.03      164.69      7.20 o 
   2   6   7      482.32      489.41     13.01 o 
   3   6   7     2071.59     1906.82     23.17 o 
   4   6   7      894.66      963.96     18.01 o 
   5   6   7      301.91      284.10      9.62 o 
   6   6   7       74.03       95.16      7.82 o 
   7   6   7       44.29       53.58      7.89 o 
   8   6   7      115.57       96.64     11.35 o 
   9   6   7       28.96       35.31     14.67 o 
  10   6   7       16.74       26.42     14.25 o 
  11   6   7       38.63       49.47     15.62 o 
  12   6   7      166.56      194.09     28.64 o 
  13   6   7        2.53        0.21     13.72 o 
  14   6   7      240.79      230.92     25.58 o 
  15   6   7       17.22       -3.91     24.74 o 
  16   6   7       53.84       89.83     33.85 o 
  17   6   7        6.49      -26.04     26.04 o 
  18   6   7        2.83       -9.11     27.34 o 
   1   7   7     1163.90     1111.59     17.44 o 
   2   7   7     1340.10     1345.61     20.74 o 
   3   7   7      334.21      332.27      9.11 o 
   4   7   7     1150.54     1118.06     16.94 o 
   5   7   7      139.61      114.81      7.38 o 
   6   7   7     1494.31     1494.69     25.10 o 
   7   7   7      155.38      159.37      8.91 o 
   8   7   7       23.86       37.76      7.86 o 
   9   7   7      142.87      152.06     12.54 o 
  10   7   7      145.59      139.31     32.55 o 
  11   7   7      149.41      134.10     32.55 o 
  12   7   7      187.64      129.95     26.69 o 
  13   7   7       33.90       28.75     15.89 o 
  14   7   7        3.28        5.21     22.13 o 
  15   7   7       64.14       29.94     28.64 o 
  16   7   7        0.03       18.23     28.64 o 
  17   7   7      259.23      216.12     44.27 o 
  18   7   7       33.35        3.91     28.64 o 
   1   8   7       65.63       69.69      6.28 o 
   2   8   7       11.73       17.38      5.46 o 
   3   8   7     2444.99     2310.87     26.85 o 
   4   8   7       16.05       10.06      4.77 o 
   5   8   7      192.51      182.99     10.03 o 
   6   8   7       17.03       14.26      5.41 o 
   7   8   7      142.40      167.43      9.42 o 
   8   8   7      158.00      150.64     10.95 o 
   9   8   7        2.07        2.99      9.88 o 
  10   8   7        9.82       15.14     10.41 o 
  11   8   7        0.00       -8.37     12.50 o 
  12   8   7       93.99       91.14     29.94 o 
  13   8   7        4.41      -11.72     23.44 o 
  14   8   7       99.92       61.19     31.25 o 
  15   8   7        5.49      -10.42     24.74 o 
  16   8   7        3.75       -7.81     27.34 o 
  17   8   7       50.71       97.65     36.45 o 
   1   9   7      107.41      120.85      7.86 o 
   2   9   7        0.58        8.39      4.97 o 
   3   9   7       19.65       30.99      5.93 o 
   4   9   7      140.54      189.82      8.84 o 
   5   9   7        1.04       -4.98      5.04 o 
   6   9   7      111.57       93.36      7.34 o 
   7   9   7      178.78      209.22     14.89 o 
   8   9   7       26.55       26.24      8.18 o 
   9   9   7        0.27       -6.66      6.66 o 
  10   9   7       66.65       74.10     12.51 o 
  11   9   7       93.07      111.37     13.84 o 
  12   9   7      267.48      349.46     33.20 o 
  13   9   7       14.32       -5.21     26.04 o 
  14   9   7        5.29       29.94     27.34 o 
  15   9   7       73.51      106.76     35.15 o 
  16   9   7        3.49       14.32     28.64 o 
  17   9   7        3.93       46.87     31.25 o 
   1  10   7      536.87      512.68     13.28 o 
   2  10   7      305.56      290.98     10.60 o 
   3  10   7      880.41      823.09     16.51 o 
   4  10   7      549.77      579.79     13.86 o 
   5  10   7       36.94       31.52      6.07 o 
   6  10   7      850.02      831.52     18.51 o 
   7  10   7       13.12       20.83      6.68 o 
   8  10   7       12.87        7.85      9.38 o 
   9  10   7      351.11      339.74     16.93 o 
  10  10   7      289.49      291.67     18.58 o 
  11  10   7       27.20       17.56     10.66 o 
  12  10   7        0.27       -1.60     14.32 o 
  13  10   7       40.28       58.09     25.39 o 
  14  10   7       63.36       45.57     31.25 o 
  15  10   7       45.51       82.02     31.25 o 
  16  10   7       12.36       31.25     29.94 o 
  17  10   7        6.68       22.13     31.25 o 
   1  11   7      412.20      399.52     12.65 o 
   2  11   7      140.70      136.15      8.55 o 
   3  11   7        0.48       -3.10      5.56 o 
   4  11   7     1097.28     1139.50     19.86 o 
   5  11   7       20.19       31.45      6.20 o 
   6  11   7      480.10      520.77     13.84 o 
   7  11   7      226.89      243.83     11.10 o 
   8  11   7      191.29      182.85     13.51 o 
   9  11   7       71.02       59.07     12.35 o 
  10  11   7      494.01      484.94     23.46 o 
  11  11   7      265.70      252.22     18.64 o 
  12  11   7      183.84      201.23     35.15 o 
  13  11   7       30.80       19.17     16.27 o 
  14  11   7       50.91       63.80     31.25 o 
  15  11   7      110.70       82.02     33.85 o 
  16  11   7        6.99      -14.32     26.04 o 
  17  11   7       54.50       36.45     33.85 o 
   1  12   7       45.85       56.58      7.16 o 
   2  12   7        2.07       -1.67      5.25 o 
   3  12   7     1039.80      976.05     19.78 o 
   4  12   7       50.69       48.13      7.31 o 
   5  12   7      465.99      433.66     12.61 o 
   6  12   7       29.52       33.70      6.45 o 
   7  12   7       18.67       30.44      9.08 o 
   8  12   7       35.07       38.33     13.02 o 
   9  12   7       75.70       78.80     13.68 o 
  10  12   7        4.44       26.98     11.49 o 
  11  12   7      101.81      114.79     26.44 o 
  12  12   7      101.22      130.01     41.66 o 
  13  12   7       32.44       60.96     17.80 o 
  14  12   7       34.42       35.56     16.85 o 
  15  12   7       20.60       -1.30     27.34 o 
  16  12   7        0.87       33.85     29.94 o 
   1  13   7      330.72      331.05     12.91 o 
   2  13   7        8.82       14.35      6.08 o 
   3  13   7        1.50       13.75      6.03 o 
   4  13   7       40.77       44.42      7.33 o 
   5  13   7        8.78        6.80      7.27 o 
   6  13   7       55.25       56.47      7.91 o 
   7  13   7       16.98       12.26      8.73 o 
   8  13   7      134.11      157.63     17.51 o 
   9  13   7      232.46      190.90     18.53 o 
  10  13   7        0.22       -3.04     11.46 o 
  11  13   7       41.81       42.80     13.41 o 
  12  13   7       12.00       -9.47     15.00 o 
  13  13   7       14.97        4.60     15.57 o 
  14  13   7        8.21      -18.00     31.90 o 
  15  13   7       16.62        3.91     26.04 o 
  16  13   7        2.51       24.74     31.25 o 
   1  14   7        0.59        6.28      6.62 o 
   2  14   7       31.04       27.70      7.01 o 
   3  14   7        1.23       -5.14      5.77 o 
   4  14   7       83.81       94.43      8.68 o 
   5  14   7        5.94        6.79      6.82 o 
   6  14   7       51.19       37.90      9.55 o 
   7  14   7        2.99       13.14      9.70 o 
   8  14   7      296.71      308.83     18.41 o 
   9  14   7       50.38       67.84     13.87 o 
  10  14   7       27.95       35.47     12.63 o 
  11  14   7       21.12       40.03     13.26 o 
  12  14   7       43.88       72.55     19.02 o 
  13  14   7       27.42       16.14     17.20 o 
  14  14   7       43.12       38.41     18.30 o 
  15  14   7      150.79      141.91     40.36 o 
   1  15   7       43.44       38.80      7.90 o 
   2  15   7       55.87       55.32      8.29 o 
   3  15   7      139.71      143.50      9.50 o 
   4  15   7        5.65        2.78      6.30 o 
   5  15   7      246.59      282.24     13.93 o 
   6  15   7      119.59      143.46     18.64 o 
   7  15   7      394.69      384.36     19.99 o 
   8  15   7      186.82      195.24     16.46 o 
   9  15   7      220.84      210.10     18.61 o 
  10  15   7      208.19      221.82     21.60 o 
  11  15   7      161.61      190.96     18.29 o 
  12  15   7       31.42       40.16     17.79 o 
  13  15   7       54.49       70.26     28.64 o 
  14  15   7       84.32       88.54     21.58 o 
  15  15   7        0.06      -10.42     29.94 o 
   1  16   7       17.23       18.25      7.52 o 
   2  16   7       89.15       92.37     12.07 o 
   3  16   7       31.20       32.39      8.15 o 
   4  16   7        7.00        2.44      7.27 o 
   5  16   7      110.34      124.11     12.73 o 
   6  16   7        6.57        6.36      9.06 o 
   7  16   7      496.35      502.23     22.72 o 
   8  16   7        1.67       20.62     10.99 o 
   9  16   7       24.63       52.76     13.99 o 
  10  16   7        6.35       18.48     12.63 o 
  11  16   7      100.60      137.97     35.59 o 
  12  16   7      190.33      204.43     26.27 o 
  13  16   7      384.75      484.68     39.06 o 
  14  16   7      137.71      175.09     41.66 o 
   1  17   7        5.65       -2.82      7.09 o 
   2  17   7      180.69      166.93     11.33 o 
   3  17   7       44.37       55.84      9.16 o 
   4  17   7       27.64       14.26     14.27 o 
   5  17   7        0.07        2.09      8.20 o 
   6  17   7      153.80      153.17     13.82 o 
   7  17   7        1.74        9.55     12.21 o 
   8  17   7      450.43      467.54     25.93 o 
   9  17   7       12.63       -4.10     13.46 o 
  10  17   7       42.23       47.23     14.45 o 
  11  17   7        5.14        4.70     12.63 o 
  12  17   7      252.38      245.27     27.53 o 
  13  17   7       42.00       50.63     20.33 o 
  14  17   7       86.85      116.92     46.22 o 
   1  18   7      236.19      269.98     13.36 o 
   2  18   7      204.67      209.53     12.63 o 
   3  18   7        0.28       11.68      7.92 o 
   4  18   7        0.87       -8.18      8.18 o 
   5  18   7       15.51       16.97      8.89 o 
   6  18   7       98.61       98.98     14.41 o 
   7  18   7      155.45      163.94     16.60 o 
   8  18   7       36.85       26.30     12.03 o 
   9  18   7       22.14       34.44     13.53 o 
  10  18   7      121.05      170.27     19.06 o 
  11  18   7       84.04       74.90     15.82 o 
  12  18   7        8.10      -15.83     16.14 o 
  13  18   7        1.28        5.42     19.65 o 
   1  19   7       47.20       52.65      9.56 o 
   2  19   7       37.85       57.08      9.54 o 
   3  19   7       76.67       77.12     12.28 o 
   4  19   7        0.40       -3.49      9.45 o 
   5  19   7      165.79      177.72     13.82 o 
   6  19   7        5.21       -9.45      9.62 o 
   7  19   7      211.47      222.60     18.52 o 
   8  19   7        3.33        2.70     11.53 o 
   9  19   7        0.70       -4.16     19.89 o 
  10  19   7       67.88       71.82     24.60 o 
  11  19   7       28.82       18.05     19.69 o 
  12  19   7       79.06       29.37     19.97 o 
   1  20   7       84.96       87.14     12.16 o 
   2  20   7        1.26        6.99      9.19 o 
   3  20   7      152.00      179.15     14.27 o 
   4  20   7        6.42        3.80      9.47 o 
   5  20   7      147.34      153.59     15.57 o 
   6  20   7        3.69       11.74     15.88 o 
   7  20   7      211.55      198.93     18.34 o 
   8  20   7        0.49       -1.12     11.27 o 
   9  20   7       21.99       11.10     13.68 o 
  10  20   7       35.27       19.49     14.07 o 
  11  20   7       81.42       75.28     34.50 o 
   1  21   7      104.66      112.99     13.49 o 
   2  21   7      114.29      130.44     13.54 o 
   3  21   7        2.72       -5.74      9.20 o 
   4  21   7        0.91        6.58     10.23 o 
   5  21   7       47.16       40.50     12.77 o 
   6  21   7       23.84       30.91     11.82 o 
   7  21   7        0.04       19.37     12.44 o 
   8  21   7       33.34       35.15     15.03 o 
   9  21   7        0.23        2.50     14.71 o 
  10  21   7        7.72       -4.84     13.72 o 
   1  22   7       32.67       37.72     11.60 o 
   2  22   7       19.02       24.68     11.03 o 
   3  22   7       81.44       69.72     12.73 o 
   4  22   7       12.26        1.52     10.32 o 
   5  22   7        9.89       14.07     12.96 o 
   6  22   7       17.95       15.58     15.35 o 
   7  22   7        0.54        2.50     17.21 o 
   8  22   7        0.00       -4.82     20.04 o 
   9  22   7        9.84       16.10     14.64 o 
   1  23   7        4.52       -2.13     12.13 o 
   2  23   7       43.97       40.25     21.61 o 
   3  23   7       22.09       27.17     13.45 o 
   4  23   7        1.30       -0.64     15.81 o 
   5  23   7        2.71        4.67     14.29 o 
   6  23   7       13.85        3.71     18.06 o 
   7  23   7        8.30      -13.26     13.26 o 
   1  24   7       74.29       85.07     15.90 o 
   2  24   7       94.68      110.10     16.47 o 
   3  24   7      300.67      317.74     51.88 o 
   4  24   7       65.44       92.10     19.19 o 
   5  24   7       58.11       70.96     17.85 o 
   6  24   7       44.36       75.51     35.15 o 
   1  25   7      186.28      204.93     20.28 o 
   2  25   7      216.02      175.87     19.50 o 
   0   0   8     5897.66     5999.39    154.93 o 
   1   0   8      198.71      205.24     20.83 o 
   2   0   8      102.66      144.52     15.62 o 
   4   0   8        3.48      -13.02     13.02 o 
   5   0   8       67.93       45.57     15.62 o 
   6   0   8     1817.37     1589.62     43.16 o 
   7   0   8      403.66      395.79     36.45 o 
   8   0   8       30.57        1.30     15.62 o 
   9   0   8      289.61      324.19     35.15 o 
  10   0   8      125.55      166.65     28.64 o 
  11   0   8      171.72      132.80     33.85 o 
  12   0   8     1233.81     1174.36     72.91 o 
  13   0   8      397.10      512.97     53.38 o 
  14   0   8      615.75      567.65     57.29 o 
  15   0   8       49.07       61.19     32.55 o 
  16   0   8       17.22        9.11     28.64 o 
  17   0   8       14.62      -16.93     24.74 o 
   0   1   8     1315.24     1362.60     32.99 o 
   1   1   8      759.98      686.23     14.47 o 
   2   1   8       36.62       53.75     11.72 o 
   3   1   8      182.13      182.27     23.44 o 
   4   1   8     1297.55     1147.02     48.17 o 
   5   1   8      298.90      311.17     23.44 o 
   6   1   8       50.02       48.43      9.57 o 
   7   1   8      374.25      349.56     26.69 o 
   8   1   8        0.05       -8.11     10.98 o 
   9   1   8      114.20       93.65     14.50 o 
  10   1   8        2.96       -0.09     10.38 o 
  11   1   8        2.49      -13.02     20.83 o 
  12   1   8        2.18        9.11     24.74 o 
  13   1   8       11.53        6.41     18.34 o 
  14   1   8       81.01       55.98     21.17 o 
  15   1   8      344.71      264.56     31.75 o 
  16   1   8       14.58       35.65     21.62 o 
  17   1   8       62.41       51.25     22.54 o 
   0   2   8      148.38      155.28     11.89 o 
   1   2   8      272.31      285.79     10.72 o 
   2   2   8      117.09      118.21     12.34 o 
   3   2   8        8.98       17.81      8.45 o 
   4   2   8       61.20       62.96     13.97 o 
   5   2   8       28.19       32.73      9.21 o 
   6   2   8       36.78       41.20      9.44 o 
   7   2   8      201.76      189.09     20.58 o 
   8   2   8        0.21       -1.89      9.76 o 
   9   2   8       50.64       40.60     12.20 o 
  10   2   8        0.79        0.56     13.44 o 
  11   2   8        0.13       -2.56     13.33 o 
  12   2   8       30.20       16.93     24.74 o 
  13   2   8        2.35       -1.30     24.74 o 
  14   2   8       15.91        7.81     26.04 o 
  15   2   8       74.22       47.52     23.02 o 
  16   2   8       31.71       44.92     22.09 o 
  17   2   8        3.57       22.02     20.70 o 
   0   3   8      539.73      537.19     25.58 o 
   1   3   8        6.17       12.64      5.49 o 
   2   3   8      122.24      112.62      8.63 o 
   3   3   8       46.63       53.42     10.46 o 
   4   3   8       61.78       62.41      8.90 o 
   5   3   8       64.32       49.35     10.36 o 
   6   3   8      279.55      293.30     16.18 o 
   7   3   8       12.35       28.99     13.72 o 
   8   3   8      296.26      295.44     25.00 o 
   9   3   8       19.72       12.34     11.23 o 
  10   3   8      115.35       96.15     19.69 o 
  11   3   8       24.86       20.45     15.33 o 
  12   3   8        0.11       11.72     22.13 o 
  13   3   8      195.36      152.33     36.45 o 
  14   3   8        8.24       -9.11     22.13 o 
  15   3   8       59.68       62.49     33.85 o 
  16   3   8       15.30       29.70     27.99 o 
  17   3   8        0.55       23.04     21.11 o 
   0   4   8     1196.63     1340.26     40.90 o 
   1   4   8       42.66       53.09      9.35 o 
   2   4   8        1.05        2.75      5.52 o 
   3   4   8       17.57       30.50      9.62 o 
   4   4   8      135.13      169.72     16.35 o 
   5   4   8       14.73       24.08     11.51 o 
   6   4   8      557.43      543.85     25.38 o 
   7   4   8      209.89      199.74     29.94 o 
   8   4   8        4.24       -9.89     17.58 o 
   9   4   8      112.85       70.96     18.14 o 
  10   4   8       37.83       69.31     17.79 o 
  11   4   8       29.40       21.12     16.27 o 
  12   4   8      136.19      126.29     33.85 o 
  13   4   8        2.44        6.51     26.04 o 
  14   4   8      157.09      108.06     33.85 o 
  15   4   8        0.09        6.51     26.04 o 
  16   4   8       24.38       13.02     28.64 o 
  17   4   8       63.44       89.51     26.23 o 
   0   5   8      447.46      436.11     19.78 o 
   1   5   8       16.82        9.47      6.42 o 
   2   5   8      588.95      571.56     17.29 o 
   3   5   8      218.54      249.63     16.54 o 
   4   5   8      251.35      230.96     13.43 o 
   5   5   8      353.26      344.85     15.45 o 
   6   5   8       91.16       82.67     13.65 o 
   7   5   8        5.09       22.09     13.72 o 
   8   5   8       10.72        9.15     14.67 o 
   9   5   8        2.66       15.62     23.44 o 
  10   5   8      305.56      281.22     41.66 o 
  11   5   8       38.22       46.87     27.34 o 
  12   5   8       64.45       50.48     17.79 o 
  13   5   8       36.94       67.70     31.25 o 
  14   5   8        3.84       -6.51     26.04 o 
  15   5   8       23.43        6.51     27.34 o 
  16   5   8        2.32       45.57     31.25 o 
  17   5   8       25.68       19.53     29.94 o 
   0   6   8      411.86      420.89     19.73 o 
   1   6   8      163.98      154.18     11.35 o 
   2   6   8      784.65      731.23     17.93 o 
   3   6   8      578.06      581.31     16.12 o 
   4   6   8        0.29        3.02      5.95 o 
   5   6   8        1.24        4.57      6.17 o 
   6   6   8       32.11        8.40     16.10 o 
   7   6   8      279.82      288.48     25.58 o 
   8   6   8       24.34       39.06     16.57 o 
   9   6   8        1.52       -7.81     20.83 o 
  10   6   8       39.59      -15.62     23.44 o 
  11   6   8      265.18      292.94     42.96 o 
  12   6   8       39.07        0.00     24.74 o 
  13   6   8      173.94      177.07     39.06 o 
  14   6   8        7.40       26.04     27.34 o 
  15   6   8       45.95       22.13     28.64 o 
  16   6   8      145.58      182.27     41.66 o 
  17   6   8       20.74       15.62     29.94 o 
   0   7   8      640.79      737.70     26.29 o 
   1   7   8      128.10      128.08      9.74 o 
   2   7   8       16.87       28.55      7.14 o 
   3   7   8      610.80      551.62     15.89 o 
   4   7   8      204.55      197.92     12.81 o 
   5   7   8        0.16       -2.54      6.19 o 
   6   7   8      113.71      131.27     11.48 o 
   7   7   8      101.16      103.82     11.89 o 
   8   7   8        0.35       10.42     20.83 o 
   9   7   8        0.01      -20.83     20.83 o 
  10   7   8        3.56        6.51     22.13 o 
  11   7   8       19.20       11.72     24.74 o 
  12   7   8       39.06       35.15     26.04 o 
  13   7   8      230.74      193.99     40.36 o 
  14   7   8        1.31       -5.21     24.74 o 
  15   7   8        1.17       -1.30     28.64 o 
  16   7   8       57.72      105.46     37.76 o 
  17   7   8        0.25      -14.32     27.34 o 
   0   8   8      377.37      425.87     20.79 o 
   1   8   8      389.32      394.87     17.66 o 
   2   8   8       50.11       49.62      7.52 o 
   3   8   8        1.69        8.55      6.55 o 
   4   8   8      440.47      348.99     14.17 o 
   5   8   8        9.08        8.14      6.78 o 
   6   8   8        5.10       -2.05      7.38 o 
   7   8   8        3.07       -3.94      9.57 o 
   8   8   8       55.51       52.37     12.08 o 
   9   8   8        3.58       -5.59     16.27 o 
  10   8   8        5.40       26.04     26.04 o 
  11   8   8       27.36       13.02     23.44 o 
  12   8   8      171.86      169.25     37.76 o 
  13   8   8        2.74       29.94     27.34 o 
  14   8   8       41.03       48.17     31.25 o 
  15   8   8       78.90       76.82     35.15 o 
  16   8   8      188.68      179.67     42.96 o 
   0   9   8      476.70      487.57     22.24 o 
   1   9   8      953.97      934.03     21.23 o 
   2   9   8        4.60       13.89      6.54 o 
   3   9   8       34.52       37.08      7.84 o 
   4   9   8       39.89       44.47      8.11 o 
   5   9   8     1123.85     1024.26     22.25 o 
   6   9   8      319.69      322.73     18.12 o 
   7   9   8      217.77      207.74     17.30 o 
   8   9   8      130.18      110.51     21.44 o 
   9   9   8      190.60      212.96     33.93 o 
  10   9   8        0.69       18.61     15.33 o 
  11   9   8      181.05      145.82     35.15 o 
  12   9   8       11.33       46.87     27.34 o 
  13   9   8        2.33       22.13     27.34 o 
  14   9   8        4.10       23.44     27.34 o 
  15   9   8       17.67       15.62     29.94 o 
  16   9   8       38.32       11.72     29.94 o 
   0  10   8        0.07       32.21     11.43 o 
   1  10   8       28.34       33.74      7.99 o 
   2  10   8      325.68      310.00     12.41 o 
   3  10   8      154.00      167.64     10.25 o 
   4  10   8      153.38      128.21     10.13 o 
   5  10   8       84.01       73.42      9.03 o 
   6  10   8       11.48       -0.87      7.67 o 
   7  10   8       90.77       82.96     14.03 o 
   8  10   8       14.67       45.02     12.33 o 
   9  10   8       63.46       14.36     11.36 o 
  10  10   8       46.94       57.09     13.35 o 
  11  10   8      255.08      246.33     36.45 o 
  12  10   8       10.48      -22.13     22.13 o 
  13  10   8      137.89      114.57     36.45 o 
  14  10   8       10.20       16.93     29.94 o 
  15  10   8       24.39      -22.13     27.34 o 
  16  10   8       85.41       58.59     33.85 o 
   0  11   8      186.83      197.46     17.03 o 
   1  11   8        3.52       11.28      7.40 o 
   2  11   8      360.58      394.68     14.09 o 
   3  11   8      406.15      371.76     13.83 o 
   4  11   8        4.93        9.95      7.40 o 
   5  11   8        3.48        0.06      7.75 o 
   6  11   8        1.00       -7.60      7.60 o 
   7  11   8        1.47        1.17      9.27 o 
   8  11   8       16.58       14.09     11.90 o 
   9  11   8        7.12       -0.30     10.70 o 
  10  11   8       33.65       48.10     13.41 o 
  11  11   8        0.53        3.16     10.94 o 
  12  11   8       19.07       32.32     17.51 o 
  13  11   8        7.49      -15.62     27.34 o 
  14  11   8       98.13       89.83     33.85 o 
  15  11   8       29.85       32.55     32.55 o 
   0  12   8      368.16      377.56     25.16 o 
   1  12   8      346.70      348.13     14.75 o 
   2  12   8        0.70       -2.72      6.48 o 
   3  12   8       11.75       38.86      7.62 o 
   4  12   8      163.35      172.80     11.65 o 
   5  12   8      267.69      257.02     14.42 o 
   6  12   8        3.34       -7.38      8.67 o 
   7  12   8        1.52       10.83     10.15 o 
   8  12   8      236.07      235.20     19.34 o 
   9  12   8        4.72      -10.19     10.19 o 
  10  12   8        6.71      -10.31     10.31 o 
  11  12   8       40.16       25.09     12.73 o 
  12  12   8       11.63        1.71     16.36 o 
  13  12   8      155.52      160.00     24.40 o 
  14  12   8       80.26       33.85     28.64 o 
  15  12   8       67.11       88.53     36.45 o 
   0  13   8      633.43      654.35     27.79 o 
   1  13   8      402.76      367.90     14.06 o 
   2  13   8        9.45        3.60      6.92 o 
   3  13   8        1.81        4.14      7.03 o 
   4  13   8       68.86       55.02      9.64 o 
   5  13   8       49.30       45.60     11.85 o 
   6  13   8       98.95      110.39     13.82 o 
   7  13   8       24.27       31.02     11.16 o 
   8  13   8      203.10      191.38     18.45 o 
   9  13   8       21.25       22.38     17.24 o 
  10  13   8        0.50       -9.91     11.09 o 
  11  13   8      158.54      172.83     18.43 o 
  12  13   8        0.77        1.19     15.89 o 
  13  13   8        1.06       -5.58     15.62 o 
  14  13   8       41.48      -15.62     27.34 o 
   0  14   8      221.36      207.57     18.42 o 
   1  14   8       26.12       32.57      8.15 o 
   2  14   8       63.77       74.84      9.37 o 
   3  14   8      132.74      171.31     11.29 o 
   4  14   8       17.32       12.53      8.43 o 
   5  14   8       18.52       20.14      9.02 o 
   6  14   8      212.27      233.79     17.01 o 
   7  14   8      112.47      141.08     16.03 o 
   8  14   8      349.41      379.95     23.26 o 
   9  14   8        1.07       11.82     12.08 o 
  10  14   8        0.78       -8.02     11.59 o 
  11  14   8        6.30       -6.89     11.88 o 
  12  14   8       27.61       22.85     17.80 o 
  13  14   8       22.51        1.16     17.42 o 
  14  14   8      232.35      246.03     29.07 o 
   0  15   8       53.80       75.77     14.69 o 
   1  15   8       57.56       54.86      9.35 o 
   2  15   8        1.43        4.46      7.47 o 
   3  15   8       66.84       78.77     10.78 o 
   4  15   8        0.12       -7.77      7.77 o 
   5  15   8      155.75      157.76     13.71 o 
   6  15   8        0.04       -3.20     10.36 o 
   7  15   8       69.08       72.08     13.55 o 
   8  15   8        5.05        0.18     10.88 o 
   9  15   8       26.69       41.21     13.68 o 
  10  15   8       49.16       34.96     14.31 o 
  11  15   8      124.90      119.32     17.84 o 
  12  15   8       23.65       11.65     17.80 o 
  13  15   8        1.08        7.65     17.80 o 
   0  16   8       30.24       79.28     19.37 o 
   1  16   8       37.65       24.11      8.16 o 
   2  16   8       47.83       64.39     10.46 o 
   3  16   8       17.37       26.72      9.28 o 
   4  16   8      157.73      183.00     13.52 o 
   5  16   8       15.39        4.04      8.77 o 
   6  16   8       12.06       26.84     11.58 o 
   7  16   8       11.24       13.84     11.09 o 
   8  16   8      108.69      115.57     17.38 o 
   9  16   8        9.05       26.10     13.16 o 
  10  16   8      168.33      208.13     32.79 o 
  11  16   8        0.22       -2.75     16.27 o 
  12  16   8       49.17       36.33     22.78 o 
  13  16   8        0.06       -0.54     18.72 o 
   0  17   8      519.52      520.60     55.81 o 
   1  17   8        3.32        5.87      8.42 o 
   2  17   8        0.20        4.09      9.05 o 
   3  17   8        9.33       -8.25      8.25 o 
   4  17   8       18.48        9.37     11.45 o 
   5  17   8      340.33      399.47     18.06 o 
   6  17   8        1.37        0.25     11.65 o 
   7  17   8       39.42       48.10     13.56 o 
   8  17   8      278.79      287.62     20.51 o 
   9  17   8        0.05       -3.11     12.76 o 
  10  17   8        3.62       20.76     15.33 o 
  11  17   8        2.29        2.20     17.51 o 
  12  17   8       13.13       20.32     19.02 o 
   0  18   8        3.43       12.65     13.37 o 
   1  18   8      140.54      111.24     12.75 o 
   2  18   8       82.92       85.02     17.08 o 
   3  18   8        1.49       14.74      9.51 o 
   4  18   8       43.76       39.31     11.45 o 
   5  18   8       97.68      116.91     13.10 o 
   6  18   8      101.12      119.49     14.61 o 
   7  18   8       43.80       57.04     13.77 o 
   8  18   8       85.48       62.68     17.10 o 
   9  18   8       26.19       37.09     17.33 o 
  10  18   8        5.98       16.67     14.94 o 
  11  18   8       38.37       20.09     26.69 o 
   0  19   8      258.69      304.02     24.08 o 
   1  19   8       67.88       42.96     11.07 o 
   2  19   8      445.67      462.01     19.78 o 
   3  19   8       13.16        8.00      9.78 o 
   4  19   8      111.46      134.57     13.58 o 
   5  19   8      110.92      126.05     21.07 o 
   6  19   8       42.56       31.35     12.23 o 
   7  19   8       36.93       21.80     12.44 o 
   8  19   8        6.64        5.50     12.48 o 
   9  19   8        0.23       -7.82     15.04 o 
  10  19   8      125.18      134.26     19.35 o 
   0  20   8        0.00       -2.94     17.72 o 
   1  20   8        1.78       -4.77      9.46 o 
   2  20   8      129.99      130.19     15.72 o 
   3  20   8      114.24      124.93     14.03 o 
   4  20   8       24.26       29.09     11.13 o 
   5  20   8       23.02       28.13     11.88 o 
   6  20   8       53.96       45.63     13.53 o 
   7  20   8      111.55      128.26     19.22 o 
   8  20   8       35.68       13.50     26.28 o 
   9  20   8        2.89        4.91     15.41 o 
   0  21   8       14.02       32.87     15.75 o 
   1  21   8       45.12       33.52     13.15 o 
   2  21   8        0.09        9.11     10.49 o 
   3  21   8        2.74        5.12     11.04 o 
   4  21   8        1.39       19.16     11.89 o 
   5  21   8        0.62       -8.39     12.38 o 
   6  21   8        2.13        5.87     13.41 o 
   7  21   8        7.46       19.31     15.90 o 
   8  21   8        8.05       20.37     16.03 o 
   0  22   8       25.49       16.73     18.46 o 
   1  22   8       37.88       39.58     13.24 o 
   2  22   8       56.46       58.57     15.12 o 
   3  22   8        1.77       21.28     13.45 o 
   4  22   8       97.20       99.01     16.54 o 
   5  22   8        3.19       25.92     15.08 o 
   6  22   8        0.13       26.22     20.52 o 
   0  23   8       81.44       48.33     22.04 o 
   1  23   8       24.52        6.98     12.50 o 
   2  23   8       38.22       32.38     14.46 o 
   3  23   8        0.10      -12.38     12.38 o 
   4  23   8        1.28      -14.03     14.03 o 
   1   1   9      231.45      211.30     12.67 o 
   2   1   9       15.46        5.18      5.76 o 
   3   1   9      140.35      230.02     20.92 o 
   4   1   9      105.94       97.82     16.61 o 
   5   1   9        1.28       18.39      9.99 o 
   6   1   9       15.33       22.13     24.74 o 
   7   1   9      584.57      493.44     48.17 o 
   8   1   9       30.63       50.78     27.34 o 
   9   1   9      290.40      253.88     40.36 o 
  10   1   9       28.03        9.11     26.04 o 
  11   1   9      213.27      231.75     42.96 o 
  12   1   9       32.47       42.67     22.78 o 
  13   1   9       10.95      -16.22     17.01 o 
  14   1   9       16.12       42.35     29.94 o 
  15   1   9       27.00       11.92     31.90 o 
  16   1   9       24.06       14.11     22.54 o 
   1   2   9      147.24      183.95     11.92 o 
   2   2   9       20.24       17.73      7.72 o 
   3   2   9      105.89       94.30     14.29 o 
   4   2   9      122.75      148.47     17.33 o 
   5   2   9      637.43      571.34     78.77 o 
   6   2   9      169.04      110.67     31.25 o 
   7   2   9       21.44       33.85     24.74 o 
   8   2   9      333.79      265.60     40.36 o 
   9   2   9      171.94      186.18     37.76 o 
  10   2   9       78.37      134.10     35.15 o 
  11   2   9       77.76       52.08     31.25 o 
  12   2   9       17.13       48.17     31.25 o 
  13   2   9       15.97       46.87     35.15 o 
  14   2   9        3.19      -14.22     18.34 o 
  15   2   9       11.30       -9.02     38.41 o 
  16   2   9        1.42       -5.21     20.25 o 
   1   3   9       63.31      117.19     10.72 o 
   2   3   9      294.71      292.57     21.80 o 
   3   3   9       20.79       38.32     10.15 o 
   4   3   9        8.77       13.67     12.02 o 
   5   3   9      164.38      198.68     18.73 o 
   6   3   9      124.39      127.59     31.25 o 
   7   3   9      223.70      151.03     33.85 o 
   8   3   9       56.91       35.15     27.34 o 
   9   3   9       44.64       27.34     27.34 o 
  10   3   9        0.57        2.60     24.74 o 
  11   3   9       65.69       63.80     32.55 o 
  12   3   9       12.02        9.11     27.34 o 
  13   3   9       40.38       65.10     31.25 o 
  14   3   9       37.84       19.53     29.94 o 
  15   3   9        1.40       -0.83     19.69 o 
  16   3   9       25.03        1.13     20.70 o 
   1   4   9        8.04       -0.45      7.56 o 
   2   4   9       49.39       52.21      9.35 o 
   3   4   9      205.43      196.71     15.36 o 
   4   4   9       28.38       43.82     10.31 o 
   5   4   9       89.69       68.37     12.38 o 
   6   4   9       14.37       24.74     23.44 o 
   7   4   9       26.99       29.94     26.04 o 
   8   4   9      159.47      170.56     35.15 o 
   9   4   9      140.24       96.34     32.55 o 
  10   4   9       31.16       23.44     27.34 o 
  11   4   9       14.78        0.00     24.74 o 
  12   4   9       34.46       58.59     32.55 o 
  13   4   9        2.78       32.55     29.94 o 
  14   4   9        1.71       -9.11     28.64 o 
  15   4   9        0.00        6.51     28.64 o 
  16   4   9        5.61       19.89     22.80 o 
   1   5   9      203.87      200.68     13.41 o 
   2   5   9       15.20       36.23      9.20 o 
   3   5   9       67.79       56.68      9.94 o 
   4   5   9        0.41        8.40      9.63 o 
   5   5   9      128.62      125.82     56.63 o 
   6   5   9        0.02      -19.53     19.53 o 
   7   5   9        2.17       14.32     22.13 o 
   8   5   9       30.26       48.17     28.64 o 
   9   5   9      213.03      261.69     41.66 o 
  10   5   9       97.48       72.91     32.55 o 
  11   5   9        6.47      -20.83     26.04 o 
  12   5   9       26.02       31.25     29.94 o 
  13   5   9       23.22       57.29     32.55 o 
  14   5   9       29.91       14.32     29.94 o 
  15   5   9        2.71        7.81     28.64 o 
  16   5   9       11.59       29.94     31.25 o 
   1   6   9       31.39       32.82      9.56 o 
   2   6   9       97.27      117.05     11.79 o 
   3   6   9       10.56       16.19      8.97 o 
   4   6   9      108.82       98.34     12.63 o 
   5   6   9      194.73      164.94     19.12 o 
   6   6   9       79.84      127.59     31.25 o 
   7   6   9       98.64       80.72     31.25 o 
   8   6   9        0.36      -22.13     22.13 o 
   9   6   9       18.16       -3.91     23.44 o 
  10   6   9      115.07      175.76     39.06 o 
  11   6   9        0.00      -13.02     23.44 o 
  12   6   9       75.68       65.10     29.94 o 
  13   6   9       30.11       50.78     32.55 o 
  14   6   9       14.49       40.36     28.64 o 
  15   6   9       45.98       74.21     32.55 o 
   1   7   9      192.22      162.82     10.95 o 
   2   7   9        8.65        8.13      7.12 o 
   3   7   9       84.26       91.40      9.22 o 
   4   7   9        4.37        9.09     15.04 o 
   5   7   9      121.56      104.54     16.36 o 
   6   7   9      180.13      197.90     36.45 o 
   7   7   9       22.13       55.98     27.34 o 
   8   7   9        0.83       -1.30     22.13 o 
   9   7   9       19.61       50.78     29.94 o 
  10   7   9       23.61       39.06     29.94 o 
  11   7   9       41.06       87.23     32.55 o 
  12   7   9        0.32        0.00     26.04 o 
  13   7   9       67.52       84.63     33.85 o 
  14   7   9        0.06       -6.51     27.34 o 
  15   7   9       13.72       55.98     32.55 o 
   1   8   9      111.50      109.91      9.95 o 
   2   8   9      286.44      314.71     13.79 o 
   3   8   9       60.16       57.95      8.79 o 
   4   8   9      309.08      294.45     14.54 o 
   5   8   9      102.28       94.41     11.91 o 
   6   8   9      143.86      126.82     27.99 o 
   7   8   9       35.02       18.23     27.34 o 
   8   8   9       18.90      -23.44     23.44 o 
   9   8   9      103.26       58.59     32.55 o 
  10   8   9      240.73      222.63     41.66 o 
  11   8   9        0.03       29.94     28.64 o 
  12   8   9      161.54      143.21     39.06 o 
  13   8   9       18.22       14.32     29.94 o 
  14   8   9       19.46      -24.74     27.34 o 
  15   8   9       46.09       83.32     36.45 o 
   1   9   9       77.90       74.06      9.55 o 
   2   9   9        2.15       11.60      7.79 o 
   3   9   9        1.24       -6.26      6.89 o 
   4   9   9       86.81       97.97     10.79 o 
   5   9   9       26.70       34.62     19.17 o 
   6   9   9       11.33       -2.83     12.03 o 
   7   9   9       10.36       16.24     11.73 o 
   8   9   9       20.48       25.71     29.29 o 
   9   9   9      135.12      214.82     41.66 o 
  10   9   9       93.26       36.45     29.94 o 
  11   9   9       15.93       52.08     29.94 o 
  12   9   9        3.44       19.53     27.34 o 
  13   9   9        3.81       31.25     31.25 o 
  14   9   9       23.39       33.85     32.55 o 
  15   9   9       26.69       26.04     32.55 o 
   1  10   9        3.62        2.45      7.04 o 
   2  10   9        3.90       -1.10      7.49 o 
   3  10   9       33.14       38.92      8.72 o 
   4  10   9      395.94      430.86     16.33 o 
   5  10   9       59.70       41.28     10.97 o 
   6  10   9        9.81       11.83     10.02 o 
   7  10   9       99.11       90.71     15.39 o 
   8  10   9       72.06       64.71     14.35 o 
   9  10   9        5.96       23.87     15.89 o 
  10  10   9       36.14       18.23     29.94 o 
  11  10   9      217.77      192.69     41.66 o 
  12  10   9        0.81       11.72     28.64 o 
  13  10   9        2.65      -23.44     27.34 o 
  14  10   9       10.12       -7.81     29.94 o 
   1  11   9      177.91      228.65     13.29 o 
   2  11   9        5.57       13.72      8.04 o 
   3  11   9        8.04        3.29      7.83 o 
   4  11   9        0.23       -0.37      7.78 o 
   5  11   9        3.83       14.29      9.99 o 
   6  11   9       55.47       31.20     11.47 o 
   7  11   9       23.44       17.05     12.23 o 
   8  11   9        0.45        0.05     11.55 o 
   9  11   9       24.26       24.92     12.82 o 
  10  11   9       55.83       76.99     19.97 o 
  11  11   9       96.34      122.38     36.45 o 
  12  11   9        5.98       -2.60     27.34 o 
  13  11   9       16.63        1.30     28.64 o 
  14  11   9        3.99       16.93     31.25 o 
   1  12   9        6.14       12.28      8.03 o 
   2  12   9       22.53       21.31     12.71 o 
   3  12   9       11.96       19.66      8.62 o 
   4  12   9      135.34      152.82     13.08 o 
   5  12   9       91.87       80.50     14.22 o 
   6  12   9        0.47       -7.42     10.02 o 
   7  12   9       14.42        3.53     10.32 o 
   8  12   9       51.72       57.08     14.94 o 
   9  12   9        4.99        7.88     12.44 o 
  10  12   9       37.96       34.59     14.31 o 
  11  12   9        5.09       11.34     19.53 o 
  12  12   9       40.27       13.02     28.64 o 
  13  12   9        7.30        1.30     28.64 o 
   1  13   9       26.00       22.79      8.84 o 
   2  13   9        4.78       15.12      8.54 o 
   3  13   9       23.38       25.50      9.27 o 
   4  13   9      157.53      160.25     12.75 o 
   5  13   9       10.77       14.52     10.43 o 
   6  13   9        1.23        9.19     12.59 o 
   7  13   9        9.29       11.50     11.03 o 
   8  13   9       52.23       43.70     14.88 o 
   9  13   9       31.91       35.01     17.83 o 
  10  13   9        4.79        3.94     13.26 o 
  11  13   9       36.47       20.27     19.07 o 
  12  13   9        0.82      -17.20     17.20 o 
  13  13   9        7.10      -18.23     27.34 o 
   1  14   9        4.18       -2.39      8.27 o 
   2  14   9        7.21       19.61      9.00 o 
   3  14   9        4.39        2.52      8.09 o 
   4  14   9        0.06        1.38      8.43 o 
   5  14   9       39.95       32.36     11.24 o 
   6  14   9       46.55       48.95     13.43 o 
   7  14   9       17.55       33.20     12.80 o 
   8  14   9        4.34      -13.21     16.83 o 
   9  14   9        9.25        9.09     13.22 o 
  10  14   9        1.33        7.56     13.15 o 
  11  14   9       41.79       51.60     20.94 o 
  12  14   9        0.01       -9.68     17.51 o 
   1  15   9      378.01      367.25     17.07 o 
   2  15   9       22.05       39.06     10.05 o 
   3  15   9      114.62       97.22     11.47 o 
   4  15   9        9.22       -3.17      9.04 o 
   5  15   9        0.01       -8.03     10.78 o 
   6  15   9       10.06       -8.80     10.84 o 
   7  15   9        0.50        8.93     12.04 o 
   8  15   9        2.42       29.59     13.98 o 
   9  15   9        0.01       -7.74     12.76 o 
  10  15   9        2.97        7.19     13.81 o 
  11  15   9        1.68      -11.38     17.10 o 
  12  15   9       72.94       37.19     21.58 o 
   1  16   9        4.36       19.92      9.73 o 
   2  16   9       11.76        5.25      9.25 o 
   3  16   9        0.47       -8.70      8.70 o 
   4  16   9       10.53       13.21      9.55 o 
   5  16   9      163.70      168.40     15.99 o 
   6  16   9      379.61      372.20     20.34 o 
   7  16   9       19.21       48.57     13.73 o 
   8  16   9        0.16       -6.66     13.87 o 
   9  16   9       48.40       82.46     17.38 o 
  10  16   9        5.86       11.95     14.64 o 
  11  16   9       12.34       20.99     19.07 o 
   1  17   9       90.18       96.36     12.61 o 
   2  17   9       63.19       63.05     11.84 o 
   3  17   9       16.82       20.43     10.18 o 
   4  17   9       90.43       95.24     13.61 o 
   5  17   9       25.21       29.44     11.74 o 
   6  17   9      111.84      137.56     22.26 o 
   7  17   9        3.97       -1.61     11.23 o 
   8  17   9      132.76      161.98     20.87 o 
   9  17   9      145.85      174.93     26.20 o 
  10  17   9       28.63       57.76     17.08 o 
   1  18   9       54.62       42.38     11.20 o 
   2  18   9        8.36       11.21     10.20 o 
   3  18   9       16.78       17.77     10.68 o 
   4  18   9       21.74       25.40     11.78 o 
   5  18   9       10.77        6.28     12.87 o 
   6  18   9        9.15       15.04     12.18 o 
   7  18   9        4.45      -12.97     12.97 o 
   8  18   9        5.85       11.15     14.44 o 
   9  18   9       14.91       18.17     15.64 o 
   1  19   9      112.08       93.38     13.09 o 
   2  19   9       14.31       20.63     10.62 o 
   3  19   9        0.56       -9.98      9.98 o 
   4  19   9        6.29       -9.46     16.76 o 
   5  19   9        0.71      -11.57     11.57 o 
   6  19   9        1.41        5.55     14.65 o 
   7  19   9        9.64       -0.78     20.13 o 
   8  19   9       14.49       17.00     15.86 o 
   1  20   9        0.03      -10.12     10.12 o 
   2  20   9        7.05       10.95     11.89 o 
   3  20   9       10.66       -9.99     11.51 o 
   4  20   9        0.00        2.45     21.82 o 
   5  20   9       34.91       48.83     16.20 o 
   6  20   9       53.93       55.40     17.08 o 
   1  21   9       26.66       16.65     13.26 o 
   2  21   9       37.00       16.72     13.24 o 
   3  21   9       46.54       36.54     15.61 o 
   4  21   9        0.14       -6.21     13.74 o 
   0   0  10      462.31      354.13     37.76 o 
   1   0  10      627.44      496.99     30.75 o 
   2   0  10       21.66        4.72     14.39 o 
   3   0  10        1.55       15.29     14.07 o 
   4   0  10        0.64      -12.75     12.76 o 
   5   0  10        1.16       39.06     27.34 o 
   6   0  10       39.58       13.02     26.04 o 
   7   0  10      672.25      563.75     54.68 o 
   8   0  10      136.80      154.93     37.76 o 
   9   0  10       64.59      105.46     35.15 o 
  10   0  10       62.76       76.82     33.85 o 
  11   0  10       50.43       31.25     31.25 o 
  12   0  10       86.89      144.52     40.36 o 
  13   0  10       88.74       70.31     33.85 o 
  14   0  10       11.88       55.98     32.55 o 
   0   1  10     1210.40     1275.91     65.10 o 
   1   1  10        0.29        0.65     13.81 o 
   2   1  10        3.25        3.84     11.30 o 
   3   1  10        0.06        2.46     10.31 o 
   4   1  10       44.77       23.03     11.73 o 
   5   1  10      176.39      171.86     35.15 o 
   6   1  10       31.53       14.32     26.04 o 
   7   1  10      108.35       65.10     31.25 o 
   8   1  10      233.67      231.75     41.66 o 
   9   1  10       32.45       28.64     28.64 o 
  10   1  10       46.09       64.84     23.46 o 
  11   1  10       51.28       17.29     19.78 o 
  12   1  10       33.62       44.11     22.54 o 
  13   1  10        6.50       10.78     22.78 o 
  14   1  10       31.44       67.01     35.15 o 
   0   2  10        0.02        6.51     19.53 o 
   1   2  10      105.86       90.81     18.72 o 
   2   2  10       41.67       48.82     19.53 o 
   3   2  10        8.20       24.82     14.39 o 
   4   2  10        7.48       32.70     12.14 o 
   5   2  10       31.31       13.02     24.74 o 
   6   2  10       17.08       31.25     27.34 o 
   7   2  10        7.67       29.94     24.74 o 
   8   2  10       34.82       46.87     28.64 o 
   9   2  10        0.08        2.60     27.34 o 
  10   2  10      126.65      136.70     39.06 o 
  11   2  10        6.98      -11.72     27.34 o 
  12   2  10       42.09       27.08     20.58 o 
  13   2  10        0.43      -18.86     18.86 o 
  14   2  10        9.76        5.86     20.25 o 
   0   3  10      522.32      561.14     44.27 o 
   1   3  10        2.91      -12.79     12.79 o 
   2   3  10      319.29      329.68     24.65 o 
   3   3  10        0.41       11.91     10.58 o 
   4   3  10       11.04       15.87     13.97 o 
   5   3  10        9.54        9.11     23.44 o 
   6   3  10        0.21      -22.13     22.13 o 
   7   3  10        4.84       13.02     24.74 o 
   8   3  10        3.68      -23.44     23.44 o 
   9   3  10      123.03      124.99     36.45 o 
  10   3  10        0.25       10.42     27.34 o 
  11   3  10        4.51      -19.53     26.04 o 
  12   3  10        1.47      -19.53     27.34 o 
  13   3  10        0.29       54.68     33.85 o 
  14   3  10        2.03        8.67     21.62 o 
   0   4  10      140.67      165.35     29.94 o 
   1   4  10      373.46      307.36     22.99 o 
   2   4  10      117.43      179.85     16.14 o 
   3   4  10      105.06      102.84     14.11 o 
   4   4  10        0.93        1.30     13.67 o 
   5   4  10        1.90      -10.42     24.74 o 
   6   4  10        7.66      -20.83     20.83 o 
   7   4  10      325.53      369.75     46.87 o 
   8   4  10      129.59      134.10     36.45 o 
   9   4  10       56.33       80.72     33.85 o 
  10   4  10       48.03       57.29     32.55 o 
  11   4  10       70.17       78.12     35.15 o 
  12   4  10       21.37      -11.72     28.64 o 
  13   4  10       78.63       75.51     36.45 o 
  14   4  10        0.03       19.53     29.94 o 
   0   5  10        0.01        1.01     12.20 o 
   1   5  10       18.72       33.30     13.34 o 
   2   5  10       58.32       53.83     11.46 o 
   3   5  10      133.92      135.01     15.26 o 
   4   5  10      187.18      218.14     39.71 o 
   5   5  10        2.83       -1.30     23.44 o 
   6   5  10       44.24       66.40     29.94 o 
   7   5  10        2.63      -14.32     23.44 o 
   8   5  10       21.15      -23.44     23.44 o 
   9   5  10       55.91       45.57     29.94 o 
  10   5  10       61.08       36.45     28.64 o 
  11   5  10       27.42      -20.83     23.44 o 
  12   5  10        1.41       27.34     31.25 o 
  13   5  10        1.36       23.44     31.25 o 
  14   5  10       26.51      -13.02     28.64 o 
   0   6  10       13.16       19.96     13.72 o 
   1   6  10      261.91      240.46     18.87 o 
   2   6  10       53.14       79.03     15.03 o 
   3   6  10       84.36       81.70     12.20 o 
   4   6  10       48.58       71.01     17.51 o 
   5   6  10       20.23        3.91     23.44 o 
   6   6  10       19.06       -5.21     24.74 o 
   7   6  10       45.26       28.64     27.34 o 
   8   6  10        0.89       23.44     27.34 o 
   9   6  10       16.14       -1.30     26.04 o 
  10   6  10       14.09       52.08     31.25 o 
  11   6  10      128.16      175.76     41.66 o 
  12   6  10       26.09        5.21     28.64 o 
  13   6  10       42.36       -5.21     28.64 o 
  14   6  10       16.05       22.13     31.25 o 
   0   7  10       10.35       25.09     15.00 o 
   1   7  10       12.61       28.44     10.21 o 
   2   7  10      243.30      209.25     16.64 o 
   3   7  10       21.59       33.69     10.48 o 
   4   7  10       33.82       16.17     15.17 o 
   5   7  10      119.37      110.67     32.55 o 
   6   7  10        5.59       32.55     26.04 o 
   7   7  10       32.41        6.51     27.34 o 
   8   7  10       71.79       66.40     31.25 o 
   9   7  10       39.86       37.76     28.64 o 
  10   7  10       41.17       -2.60     28.64 o 
  11   7  10       24.63       87.23     35.15 o 
  12   7  10       31.01        5.21     29.94 o 
  13   7  10       60.00       11.72     29.94 o 
   0   8  10      548.79      586.64     31.75 o 
   1   8  10        0.02       -1.95      9.76 o 
   2   8  10      231.54      209.50     15.60 o 
   3   8  10      212.67      213.40     15.75 o 
   4   8  10       22.24       43.71     28.10 o 
   5   8  10        0.40       -5.33     15.00 o 
   6   8  10        0.73        5.21     26.04 o 
   7   8  10        0.20        3.91     24.74 o 
   8   8  10        5.16       63.80     31.25 o 
   9   8  10      143.37      115.87     37.76 o 
  10   8  10        0.06       11.72     29.94 o 
  11   8  10        8.46       15.62     28.64 o 
  12   8  10       13.15        2.60     31.25 o 
  13   8  10       12.87       24.74     32.55 o 
   0   9  10      455.24      464.60     27.57 o 
   1   9  10       35.49       38.25     10.87 o 
   2   9  10       23.34       29.55      8.81 o 
   3   9  10       55.14       65.33     11.61 o 
   4   9  10      201.76      250.48     28.35 o 
   5   9  10      131.69      129.52     22.21 o 
   6   9  10       10.06       -6.51     24.74 o 
   7   9  10       90.13       36.45     29.94 o 
   8   9  10       63.63       95.04     33.85 o 
   9   9  10       34.00       75.51     33.85 o 
  10   9  10        0.08       46.87     31.25 o 
  11   9  10       26.40       32.55     33.85 o 
  12   9  10       28.99       24.74     31.25 o 
  13   9  10        1.07       18.23     31.25 o 
   0  10  10       88.57      116.06     16.92 o 
   1  10  10       42.30       70.33     10.18 o 
   2  10  10       82.45       83.97     13.49 o 
   3  10  10       49.93       57.93     10.08 o 
   4  10  10       37.50       47.16     11.05 o 
   5  10  10       97.64      111.02     13.07 o 
   6  10  10        1.85      -14.39     14.39 o 
   7  10  10       67.48       92.44     35.15 o 
   8  10  10        0.00       -1.30     27.34 o 
   9  10  10       74.71       44.27     33.85 o 
  10  10  10       13.89       27.34     29.94 o 
  11  10  10      128.21       76.82     33.85 o 
  12  10  10       14.49        9.11     31.25 o 
   0  11  10       25.72       30.41     13.11 o 
   1  11  10       60.70      102.57     11.47 o 
   2  11  10       11.90       15.96      9.07 o 
   3  11  10      112.87      127.58     13.20 o 
   4  11  10      284.03      284.48     17.13 o 
   5  11  10       19.54        7.30     10.14 o 
   6  11  10        0.78       -7.71     11.09 o 
   7  11  10        5.45        7.28     14.91 o 
   8  11  10        7.34       23.44     27.34 o 
   9  11  10       21.44       20.83     29.94 o 
  10  11  10      113.44      156.23     40.36 o 
  11  11  10        6.55        5.21     29.94 o 
  12  11  10        0.18       26.04     31.25 o 
   0  12  10        9.29       15.11     18.53 o 
   1  12  10       56.99       49.89     10.51 o 
   2  12  10        3.86       -6.76      8.15 o 
   3  12  10       56.20       57.10     10.55 o 
   4  12  10        0.38        3.82     10.18 o 
   5  12  10        0.62        7.99     10.19 o 
   6  12  10        1.99       20.29     11.71 o 
   7  12  10       30.48       20.79     14.34 o 
   8  12  10        0.32       -7.20     13.11 o 
   9  12  10      145.93      179.67     42.96 o 
  10  12  10        1.24       18.23     31.25 o 
  11  12  10       74.40       92.44     39.06 o 
   0  13  10      359.42      278.69     22.19 o 
   1  13  10       60.63       78.80     12.33 o 
   2  13  10       44.93       41.76     11.47 o 
   3  13  10        3.99       17.54     10.69 o 
   4  13  10        2.17       -3.57     10.10 o 
   5  13  10       22.64       29.87     11.12 o 
   6  13  10        8.49        8.32     10.76 o 
   7  13  10       18.47       15.34     13.99 o 
   8  13  10      192.77      201.64     21.80 o 
   9  13  10        1.27       30.09     15.21 o 
  10  13  10       20.04       39.06     19.27 o 
  11  13  10        6.27       14.32     32.55 o 
   0  14  10      155.65      170.16     20.27 o 
   1  14  10       13.81       -1.10     11.26 o 
   2  14  10       40.48       35.92     11.47 o 
   3  14  10        4.19        3.96     10.21 o 
   4  14  10        4.28       32.88     11.46 o 
   5  14  10      174.05      180.07     17.49 o 
   6  14  10        9.65        4.36     11.17 o 
   7  14  10       23.77       19.65     14.64 o 
   8  14  10      152.09      162.76     20.59 o 
   9  14  10      132.00      118.55     19.36 o 
  10  14  10       48.68        1.99     14.88 o 
   0  15  10       39.15       38.68     15.39 o 
   1  15  10        4.68       18.18     10.18 o 
   2  15  10       59.39       51.83     11.46 o 
   3  15  10       35.81       42.03     12.19 o 
   4  15  10      137.82      144.78     16.69 o 
   5  15  10        0.09       -8.66     11.93 o 
   6  15  10       46.65       41.89     13.38 o 
   7  15  10        7.75        3.92     11.70 o 
   8  15  10        1.67       16.10     14.64 o 
   9  15  10       11.10       29.28     15.98 o 
   0  16  10       17.28       33.19     14.63 o 
   1  16  10        2.46        2.66      9.71 o 
   2  16  10       19.21       30.01     14.16 o 
   3  16  10        7.97       -1.87     11.02 o 
   4  16  10        0.21       17.33     16.75 o 
   5  16  10       14.00        8.90     11.79 o 
   6  16  10       24.90       26.14     13.02 o 
   7  16  10        2.94       24.05     12.61 o 
   8  16  10       43.53       30.28     20.95 o 
   0  17  10        6.82        0.70     14.63 o 
   1  17  10        2.62       -5.72     11.08 o 
   2  17  10        0.03       10.36     10.31 o 
   3  17  10       10.05       -2.48     14.05 o 
   4  17  10       76.14       64.31     14.95 o 
   5  17  10       41.02       66.89     16.23 o 
   6  17  10       26.26       24.12     14.57 o 
   7  17  10       52.76       52.21     15.11 o 
   0  18  10        5.50       22.41     17.43 o 
   1  18  10       22.41       22.26     10.96 o 
   2  18  10       11.89       24.45     11.10 o 
   3  18  10        0.71        3.27     11.54 o 
   4  18  10       12.60      -12.40     12.40 o 
   5  18  10       33.21       28.08     16.38 o 
   6  18  10       27.10        6.45     16.24 o 
   0  19  10        1.22      -12.80     16.49 o 
   1  19  10       15.89       30.62     13.58 o 
   2  19  10       73.53       88.14     18.53 o 
   3  19  10        0.70        4.43     13.92 o 
   4  19  10       17.60       12.34     15.52 o 
   1   1  11       32.29       15.35     12.40 o 
   2   1  11       27.40       14.63     14.19 o 
   3   1  11       17.37        3.67     13.03 o 
   4   1  11        0.01       11.38     23.44 o 
   5   1  11        0.19        7.81     18.41 o 
   6   1  11       60.58       99.63     26.04 o 
   7   1  11       43.36       49.50     22.43 o 
   8   1  11        8.72      -15.62     17.49 o 
   9   1  11       33.32       51.29     22.04 o 
  10   1  11        8.92       22.24     29.94 o 
  11   1  11        1.18       11.69     22.54 o 
  12   1  11       95.89      121.63     29.29 o 
   1   2  11       87.79       89.78     48.82 o 
   2   2  11       21.27       14.94     12.38 o 
   3   2  11      123.94      140.83     21.27 o 
   4   2  11       80.89       91.14     31.25 o 
   5   2  11      439.95      419.23     48.17 o 
   6   2  11       21.14       29.94     27.34 o 
   7   2  11      210.89      174.46     40.36 o 
   8   2  11       68.54       46.87     32.55 o 
   9   2  11      213.83      239.05     31.75 o 
  10   2  11      104.57      108.43     27.57 o 
  11   2  11       89.21       97.65     26.70 o 
  12   2  11       15.53       72.10     25.30 o 
   1   3  11       32.72       -3.19     14.07 o 
   2   3  11        5.27        4.66     14.67 o 
   3   3  11        1.93       -7.81     22.13 o 
   4   3  11        5.21      -23.44     23.44 o 
   5   3  11        5.53       45.57     29.94 o 
   6   3  11        7.47       -1.30     24.74 o 
   7   3  11      127.25      121.08     36.45 o 
   8   3  11        1.29      -10.42     28.64 o 
   9   3  11        0.98       44.27     29.94 o 
  10   3  11       24.59       55.98     35.15 o 
  11   3  11        0.05       36.45     29.94 o 
  12   3  11       57.62       59.82     55.33 o 
   1   4  11       42.36       66.36     18.86 o 
   2   4  11       89.52      110.92     26.04 o 
   3   4  11       10.06      -13.02     23.44 o 
   4   4  11       44.85       41.66     28.64 o 
   5   4  11       17.73       15.62     26.04 o 
   6   4  11        0.90       -9.11     26.04 o 
   7   4  11      137.09      216.12     42.96 o 
   8   4  11       31.26       62.49     33.85 o 
   9   4  11       65.57       66.40     32.55 o 
  10   4  11        0.04        1.30     29.94 o 
  11   4  11        0.90       46.87     32.55 o 
  12   4  11       46.73       19.53     33.85 o 
   1   5  11        3.84       -5.56     18.23 o 
   2   5  11        3.68      -13.44     13.44 o 
   3   5  11        9.49       41.66     26.04 o 
   4   5  11       29.19       10.42     24.74 o 
   5   5  11       19.85        5.21     26.04 o 
   6   5  11       26.89        6.51     28.64 o 
   7   5  11       64.58       40.36     32.55 o 
   8   5  11        7.03       39.06     31.25 o 
   9   5  11       86.91       45.57     29.94 o 
  10   5  11        4.13       16.93     31.25 o 
  11   5  11        9.54       71.61     35.15 o 
  12   5  11       58.13       41.66     35.15 o 
   1   6  11      139.87      149.28     23.44 o 
   2   6  11      100.87      104.93     20.00 o 
   3   6  11        1.41      -20.83     20.83 o 
   4   6  11       30.48       19.53     27.34 o 
   5   6  11      123.29       76.82     31.25 o 
   6   6  11       90.90       88.53     35.15 o 
   7   6  11      140.79      191.39     40.36 o 
   8   6  11      140.23       62.49     33.85 o 
   9   6  11        5.13      -10.42     27.34 o 
  10   6  11       26.51       19.53     31.25 o 
  11   6  11       32.58       50.78     35.15 o 
   1   7  11        4.75        5.25     15.93 o 
   2   7  11       98.83      125.55     31.90 o 
   3   7  11      365.03      419.23     46.87 o 
   4   7  11       85.63       71.61     31.25 o 
   5   7  11       30.46       57.29     29.94 o 
   6   7  11       48.00       20.83     31.25 o 
   7   7  11       15.74       39.06     31.25 o 
   8   7  11       69.51      141.91     40.36 o 
   9   7  11        0.72       15.62     29.94 o 
  10   7  11        5.60       10.42     32.55 o 
  11   7  11        8.77        1.30     33.85 o 
   1   8  11      187.99      234.01     28.64 o 
   2   8  11      319.06      298.22     27.21 o 
   3   8  11        9.24      -18.23     23.44 o 
   4   8  11       11.91      -14.32     24.74 o 
   5   8  11       11.78       10.42     28.64 o 
   6   8  11      178.03      154.93     40.36 o 
   7   8  11        5.92       46.87     31.25 o 
   8   8  11        3.63      -24.74     28.64 o 
   9   8  11        0.72       18.23     31.25 o 
  10   8  11       32.68       22.13     31.25 o 
  11   8  11        4.55      -20.83     29.94 o 
   1   9  11        0.10        5.90     21.48 o 
   2   9  11       15.61       48.82     18.41 o 
   3   9  11       16.91       67.70     29.94 o 
   4   9  11        3.96       20.83     27.34 o 
   5   9  11       10.31        6.51     27.34 o 
   6   9  11       29.31       36.45     32.55 o 
   7   9  11       55.37       49.47     32.55 o 
   8   9  11       29.45        5.21     31.25 o 
   9   9  11        0.03       11.72     29.94 o 
  10   9  11       40.83       72.91     36.45 o 
   1  10  11      161.98      219.21     38.41 o 
   2  10  11       68.26       93.74     32.55 o 
   3  10  11       95.70       72.91     31.25 o 
   4  10  11       33.02       65.10     32.55 o 
   5  10  11       26.44        5.21     19.33 o 
   6  10  11       15.09       -7.75     18.72 o 
   7  10  11       18.47       13.02     28.64 o 
   8  10  11       42.04       31.25     33.85 o 
   9  10  11       24.61       33.85     32.55 o 
  10  10  11        3.44       -9.11     29.94 o 
   1  11  11       50.35       15.26     23.71 o 
   2  11  11       41.05       32.39     18.86 o 
   3  11  11      322.04      300.17     30.38 o 
   4  11  11       67.89       53.30     21.62 o 
   5  11  11       35.82       65.75     23.02 o 
   6  11  11       71.92       75.54     24.38 o 
   7  11  11       30.24       36.45     31.25 o 
   8  11  11       42.63       39.06     33.85 o 
   9  11  11       41.90       42.96     33.85 o 
   1  12  11        5.18        1.17      9.81 o 
   2  12  11      203.17      198.67     18.38 o 
   3  12  11       26.17       27.06     12.63 o 
   4  12  11       25.48       20.79     16.35 o 
   5  12  11       34.91       75.64     23.88 o 
   6  12  11       80.31       99.77     25.30 o 
   7  12  11       23.61       42.96     23.02 o 
   8  12  11       28.31       16.93     32.55 o 
   1  13  11        0.74       28.08     10.77 o 
   2  13  11        8.69       -6.70     11.22 o 
   3  13  11       35.19       34.49     14.06 o 
   4  13  11       52.77       51.77     14.64 o 
   5  13  11       87.77       80.71     15.70 o 
   6  13  11       27.15       37.61     14.46 o 
   7  13  11       17.33       -0.84     22.04 o 
   8  13  11       36.82      -16.93     29.94 o 
   1  14  11       31.07       30.12     11.18 o 
   2  14  11       24.18       16.64     12.11 o 
   3  14  11       97.14      104.62     16.26 o 
   4  14  11       18.46       17.69     13.45 o 
   5  14  11       37.24       34.99     14.58 o 
   6  14  11       24.43        8.32     13.86 o 
   7  14  11        1.93        8.06     13.55 o 
   1  15  11       19.81       29.96     12.48 o 
   2  15  11        0.78        0.43     11.35 o 
   3  15  11        1.98       18.48     13.78 o 
   4  15  11        6.73        4.58     12.91 o 
   5  15  11        0.01       -4.48     13.13 o 
   1  16  11       14.57       10.04     11.96 o 
   2  16  11       13.14       17.69     12.07 o 
   3  16  11        4.76       24.03     12.87 o 
   4  16  11       25.26       19.07     15.86 o 
   0   0  12      221.84      178.37     33.85 o 
   1   0  12       25.17       32.75     17.42 o 
   2   0  12       23.18        7.81     26.04 o 
   3   0  12       41.55        6.51     28.64 o 
   4   0  12      482.35      463.49     52.08 o 
   5   0  12      222.96      278.62     45.57 o 
   6   0  12       12.38       42.96     32.55 o 
   7   0  12       76.57       28.64     32.55 o 
   8   0  12      202.19      253.88     48.17 o 
   9   0  12      116.36      169.25     44.27 o 
   0   1  12        0.29        9.23     21.48 o 
   1   1  12        5.97       -8.48     12.78 o 
   2   1  12        7.44      -17.41     17.42 o 
   3   1  12       29.77       12.37     20.25 o 
   4   1  12       99.15       85.12     24.38 o 
   5   1  12      122.59      143.44     67.70 o 
   6   1  12      170.19      148.82     28.99 o 
   7   1  12       39.34       59.99     24.38 o 
   8   1  12       40.77       91.81     26.65 o 
   9   1  12        2.73      -15.07     21.62 o 
   0   2  12       33.34       36.39     17.93 o 
   1   2  12       11.88       21.84     12.27 o 
   2   2  12       54.93       72.26     22.09 o 
   3   2  12        9.38       11.72     20.19 o 
   4   2  12      130.87      153.45     27.62 o 
   5   2  12        0.01        7.10     30.60 o 
   6   2  12        0.24        1.85     20.70 o 
   7   2  12        0.05       13.57     21.62 o 
   8   2  12       18.36       -7.53     23.44 o 
   9   2  12        0.01      -16.08     21.11 o 
   0   3  12       41.17       36.45     26.04 o 
   1   3  12       35.91       29.26     14.91 o 
   2   3  12        0.62      -23.44     23.44 o 
   3   3  12       24.98       40.36     28.64 o 
   4   3  12       11.13       28.64     29.94 o 
   5   3  12       10.14      -15.62     27.34 o 
   6   3  12      150.98      184.88     42.96 o 
   7   3  12        1.66       11.72     31.25 o 
   8   3  12       46.92       31.46     27.34 o 
   9   3  12        7.37      -11.93     22.04 o 
   0   4  12        1.79       32.55     24.74 o 
   1   4  12        1.28       -5.09     27.34 o 
   2   4  12       16.70       10.42     26.04 o 
   3   4  12        0.59       -3.91     26.04 o 
   4   4  12       40.46       50.78     29.94 o 
   5   4  12        0.33        1.30     28.64 o 
   6   4  12      115.95      109.36     37.76 o 
   7   4  12      123.25      138.01     40.36 o 
   8   4  12        7.14       42.96     33.85 o 
   9   4  12       38.76       15.62     32.55 o 
   0   5  12       26.31       13.02     24.74 o 
   1   5  12       16.54       23.44     27.34 o 
   2   5  12      156.06      209.61     37.76 o 
   3   5  12       40.15       42.96     28.64 o 
   4   5  12      353.71      326.79     45.57 o 
   5   5  12        0.12       20.83     28.64 o 
   6   5  12       60.32       66.40     33.85 o 
   7   5  12       14.48       31.25     32.55 o 
   8   5  12        0.11       22.13     31.25 o 
   9   5  12        1.82       11.72     32.55 o 
   0   6  12      126.34       96.34     31.25 o 
   1   6  12        0.68        9.11     26.04 o 
   2   6  12       24.27       14.32     27.34 o 
   3   6  12        3.68       16.93     28.64 o 
   4   6  12      116.16      109.36     36.45 o 
   5   6  12       23.18       11.72     29.94 o 
   6   6  12       42.03       35.15     31.25 o 
   7   6  12       42.05       50.78     33.85 o 
   8   6  12        3.00      -28.64     28.64 o 
   0   7  12      263.96      234.35     37.76 o 
   1   7  12       59.52       49.47     31.25 o 
   2   7  12       25.05       62.49     29.94 o 
   3   7  12       41.43        5.21     27.34 o 
   4   7  12        7.28       39.06     29.94 o 
   5   7  12        0.01       35.15     32.55 o 
   6   7  12       24.01        7.81     32.55 o 
   7   7  12        8.10       52.08     35.15 o 
   8   7  12       48.74       69.00     36.45 o 
   0   8  12       18.95        6.51     24.74 o 
   1   8  12       44.23       42.96     29.94 o 
   2   8  12        7.41       -6.51     26.04 o 
   3   8  12        1.81       22.13     28.64 o 
   4   8  12        0.31        0.00     27.34 o 
   5   8  12      246.15      295.54     48.17 o 
   6   8  12      201.68      122.38     39.06 o 
   7   8  12      123.55       91.14     39.06 o 
   0   9  12       17.34       23.44     27.34 o 
   1   9  12       22.18       96.34     32.55 o 
   2   9  12      131.51      121.08     36.45 o 
   3   9  12       14.21       79.42     31.25 o 
   4   9  12      381.93      420.53     50.78 o 
   5   9  12      107.17       61.19     35.15 o 
   6   9  12       24.83       54.68     33.85 o 
   7   9  12        2.23        9.11     31.25 o 
   0  10  12      193.66      247.37     39.06 o 
   1  10  12       21.14       28.64     26.04 o 
   2  10  12        5.33        6.51     28.64 o 
   3  10  12        0.24      -11.72     26.04 o 
   4  10  12       13.53        1.30     27.34 o 
   5  10  12       64.55       58.59     33.85 o 
   6  10  12      150.58      190.08     44.27 o 
   1  11  12        5.88       45.57     29.94 o 
   2  11  12        2.81       10.42     26.04 o 
   3  11  12        7.56      -24.74     24.74 o 
   4  11  12       32.10       69.00     35.15 o 
   5  11  12      186.24      115.87     37.76 o 
   1  12  12       22.27        3.91     27.34 o 
   2  12  12       25.64       -5.21     27.34 o 
   3  12  12        0.11       23.44     28.64 o 
   4  12  12      146.70      178.37     40.36 o 
   1  13  12        2.61       31.25     28.64 o 
   1   1  13       46.62       31.55     19.78 o 
   2   1  13       39.90       35.49     21.11 o 
   3   1  13       27.18       21.12     22.54 o 
   4   1  13       55.98        1.49     44.27 o 
   5   1  13      201.23      140.04     32.55 o 
   1   2  13      105.34       82.02     23.02 o 
   2   2  13       32.62       26.04     20.25 o 
   3   2  13      190.68      151.62     28.54 o 
   4   2  13        0.62        7.30     33.85 o 
   5   2  13      179.79      214.19     32.18 o 
   1   3  13        7.48       -1.05     18.86 o 
   2   3  13      118.45      110.14     29.29 o 
   3   3  13       82.41       84.68     24.81 o 
   4   3  13       81.90       60.33     25.73 o 
   1   4  13       34.71        0.00     20.00 o 
   2   4  13       24.14       -2.79     19.78 o 
   3   4  13        1.08       15.62     31.25 o 
   4   4  13       22.40       97.65     36.45 o 
   2   5  13       10.26      -26.04     26.04 o 
   3   5  13        3.90       19.53     31.25 o 
   2   6  13        1.59       55.98     32.55 o 
   3   6  13        0.36        9.11     28.64 o 
                                                 
